# Supplementary material for: Genomic surveillance of Escherichia coli in municipal wastewater treatment plants as an indicator of clinically relevant pathogens and their resistance genes
Source: Microb Genom. 2019 May 20;5(5):e000267. doi: 10.1099/mgen.0.000267 (PMC6562247; doi:10.1099/mgen.0.000267)
Supplement: Supplementary File 2 [file mgen-5-267-s002.xlsx]

## Sheet: Tabe S1
Table S1. Isolate details.
Accession	Sample	Source	Location	ST	Sample Date
ERR1082413	VREC0066	Dairy cattle	Farm01	56	2014
ERR1082407	VREC0067	Dairy cattle	Farm01	56	2014
ERR1082408	VREC0068	Dairy cattle	Farm01	1307	2014
ERR1082409	VREC0069	Dairy cattle	Farm01	5756	2014
ERR1082410	VREC0070	Dairy cattle	Farm01	2025	2014
ERR1082411	VREC0071	Dairy cattle	Farm01	2025	2014
ERR1082412	VREC0146	Pig	Farm02	457	2014
ERR1082414	VREC0147	Pig	Farm02	10	2014
ERR1082415	VREC0148	Pig	Farm02	5755	2014
ERR1082416	VREC0149	Pig	Farm02	1081	2014
ERR1082417	VREC0150	Pig	Farm02	1081	2014
ERR1082418	VREC0151	Pig	Farm02	453	2014
ERR1082419	VREC0152	Pig	Farm02	5758	2014
ERR1082420	VREC0153	Pig	Farm02	1196	2014
ERR1082421	VREC0202	Pig	Farm03	542	2014
ERR1082422	VREC0203	Pig	Farm03	2514	2014
ERR1082423	VREC0204	Pig	Farm03	542	2014
ERR1082424	VREC0205	Pig	Farm03	5757	2014
ERR1082426	VREC0207	Pig	Farm03	10	2014
ERR1082427	VREC0208	Pig	Farm03	83	2014
ERR1082428	VREC0209	Pig	Farm03	165	2014
ERR1082429	VREC0210	Pig	Farm03	4247	2014
ERR1082431	VREC0212	Pig	Farm04	1081	2014
ERR1082432	VREC0213	Pig	Farm04	10	2014
ERR1082433	VREC0214	Pig	Farm04	10	2014
ERR1082434	VREC0215	Pig	Farm04	398	2014
ERR1082435	VREC0216	Pig	Farm04	10	2014
ERR1082436	VREC0217	Pig	Farm04	10	2014
ERR1082437	VREC0218	Pig	Farm04	5223	2014
ERR1082438	VREC0219	Pig	Farm04	398	2014
ERR1082439	VREC0220	Pig	Farm04	345	2014
ERR1082440	VREC0278	Pig	Farm05	206	2014
ERR1082441	VREC0279	Pig	Farm05	117	2014
ERR1082442	VREC0280	Pig	Farm05	3321	2014
ERR1082443	VREC0281	Pig	Farm05	5662	2014
ERR1082444	VREC0282	Pig	Farm05	846	2014
ERR1082445	VREC0283	Pig	Farm05	10	2014
ERR1082446	VREC0284	Pig	Farm05	135	2014
ERR1082447	VREC0285	Pig	Farm05	101	2014
ERR1082448	VREC0286	Pig	Farm05	2515	2014
ERR1082449	VREC0287	Pig	Farm05	5759	2014
ERR1082450	VREC0288	Pig	Farm06	42	2014
ERR1082451	VREC0289	Pig	Farm06	42	2014
ERR1082452	VREC0290	Pig	Farm06	90	2014
ERR1082453	VREC0291	Pig	Farm06	42	2014
ERR1082454	VREC0292	Pig	Farm06	1716	2014
ERR1082455	VREC0293	Pig	Farm06	42	2014
ERR1082457	VREC0295	Pig	Farm06	10	2014
ERR1082458	VREC0296	Pig	Farm06	137	2014
ERR1082459	VREC0297	Pig	Farm06	156	2014
ERR1082460	VREC0298	Pig	Farm07	10	2014
ERR1082461	VREC0299	Pig	Farm07	10	2014
ERR1082462	VREC0300	Pig	Farm07	10	2014
ERR1082463	VREC0301	Pig	Farm07	398	2014
ERR1082464	VREC0302	Pig	Farm07	10	2014
ERR1082465	VREC0303	Pig	Farm07	542	2014
ERR1082466	VREC0304	Pig	Farm07	10	2014
ERR1082467	VREC0305	Pig	Farm07	10	2014
ERR1082497	VREC0306	Pig	Farm07	154	2014
ERR1082468	VREC0307	Pig	Farm07	5754	2014
ERR1082469	VREC0308	Pig	Farm08	10	2014
ERR1082470	VREC0309	Pig	Farm08	154	2014
ERR1082471	VREC0310	Pig	Farm08	993	2014
ERR1082498	VREC0311	Pig	Farm08	993	2014
ERR1082472	VREC0312	Pig	Farm08	218	2014
ERR1082499	VREC0313	Pig	Farm08	641	2014
ERR1082473	VREC0314	Pig	Farm08	46	2014
ERR1082474	VREC0315	Pig	Farm08	5753	2014
ERR1082475	VREC0316	Pig	Farm08	165	2014
ERR1082500	VREC0317	Pig	Farm08	3546	2014
ERR1082476	VREC0353	Pig	Farm09	42	2014
ERR1082477	VREC0356	Pig	Farm09	10	2014
ERR1082478	VREC0358	Pig	Farm09	10	2014
ERR1082479	VREC0359	Pig	Farm09	10	2014
ERR1082480	VREC0361	Pig	Farm09	2325	2014
ERR1082481	VREC0362	Pig	Farm09	2325	2014
ERR1082486	VREC0368	Pig	Farm10	10	2014
ERR1082487	VREC0369	Pig	Farm10	10	2014
ERR1082488	VREC0370	Pig	Farm10	398	2014
ERR1082493	VREC0374	Pig	Farm11	5749	2014
ERR1082489	VREC0375	Pig	Farm11	5752	2014
ERR1082501	VREC0376	Pig	Farm11	5749	2014
ERR1082502	VREC0380	Pig	Farm11	4577	2014
ERR1082503	VREC0381	Pig	Farm11	10	2014
ERR1082482	VREC0385	Pig	Farm09	90	2014
ERR1082483	VREC0386	Pig	Farm09	90	2014
ERR1082484	VREC0389	Pig	Farm09	993	2014
ERR1082485	VREC0390	Pig	Farm09	2325	2014
ERR1082490	VREC0391	Pig	Farm10	48	2014
ERR1082492	VREC0393	Pig	Farm10	10	2014
ERR1100422	VREC0394	Pig	Farm10	34	2014
ERR1100423	VREC0397	Pig	Farm10	10	2014
ERR1100424	VREC0401	Pig	Farm10	10	2014
ERR1100462	VREC0402	Pig	Farm11	1112	2014
ERR1082505	VREC0403	Pig	Farm11	10	2014
ERR1082506	VREC0404	Pig	Farm11	5750	2014
ERR1082507	VREC0406	Pig	Farm11	57	2014
ERR1082508	VREC0409	Pig	Farm11	58	2014
ERR1082509	VREC0410	Beef cattle	Farm12	5730	2015
ERR1082510	VREC0412	Beef cattle	Farm12	2035	2015
ERR1082511	VREC0413	Beef cattle	Farm12	5730	2015
ERR1100463	VREC0416	Beef cattle	Farm12	10	2015
ERR1082512	VREC0417	Beef cattle	Farm12	10	2015
ERR1082513	VREC0418	Beef cattle	Farm12	1308	2015
ERR1082514	VREC0420	Beef cattle	Farm12	155	2015
ERR1082515	VREC0421	Beef cattle	Farm12	155	2015
ERR1082516	VREC0422	Beef cattle	Farm12	155	2015
ERR1082517	VREC0423	Beef cattle	Farm12	155	2015
ERR1082518	VREC0424	Beef cattle	Farm13	327	2015
ERR1082519	VREC0425	Beef cattle	Farm13	906	2015
ERR1082520	VREC0426	Beef cattle	Farm13	906	2015
ERR1082521	VREC0427	Beef cattle	Farm13	5730	2015
ERR1415316	VREC0428	Beef cattle	Farm13	5730	2015
ERR1082523	VREC0430	Beef cattle	Farm13	58	2015
ERR1082524	VREC0431	Beef cattle	Farm13	5748	2015
ERR1082525	VREC0432	Beef cattle	Farm13	154	2015
ERR1082526	VREC0433	Beef cattle	Farm13	327	2015
ERR1082527	VREC0434	Beef cattle	Farm13	327	2015
ERR1082528	VREC0435	Beef cattle	Farm14	154	2015
ERR1082530	VREC0437	Beef cattle	Farm14	2778	2015
ERR1082531	VREC0438	Beef cattle	Farm14	795	2015
ERR1082532	VREC0439	Beef cattle	Farm14	5503	2015
ERR1082533	VREC0440	Beef cattle	Farm14	2307	2015
ERR1415328	VREC0441	Beef cattle	Farm14	5503	2015
ERR1415329	VREC0442	Beef cattle	Farm14	10	2015
ERR1415330	VREC0443	Beef cattle	Farm14	10	2015
ERR1415331	VREC0444	Beef cattle	Farm15	28	2015
ERR1415332	VREC0445	Beef cattle	Farm15	155	2015
ERR1415333	VREC0446	Beef cattle	Farm15	155	2015
ERR1415334	VREC0447	Beef cattle	Farm15	1629	2015
ERR1082541	VREC0448	Beef cattle	Farm15	343	2015
ERR1415336	VREC0449	Beef cattle	Farm15	343	2015
ERR1415337	VREC0450	Beef cattle	Farm15	10	2015
ERR1415338	VREC0451	Beef cattle	Farm15	1307	2015
ERR1082545	VREC0453	Beef cattle	Farm15	162	2015
ERR1415340	VREC0454	Beef cattle	Farm15	4088	2015
ERR1415341	VREC0455	Beef cattle	Farm14	1125	2015
ERR1100426	VREC0476	Dairy cattle	Farm16	1128	2015
ERR1100427	VREC0477	Dairy cattle	Farm16	1665	2015
ERR1415344	VREC0479	Dairy cattle	Farm16	154	2015
ERR1415345	VREC0480	Dairy cattle	Farm16	10	2015
ERR1100464	VREC0481	Dairy cattle	Farm16	711	2015
ERR1415346	VREC0483	Dairy cattle	Farm16	5745	2015
ERR1156179	VREC0484	Dairy cattle	Farm16	1415	2015
ERR1415347	VREC0485	Dairy cattle	Farm16	154	2015
ERR1415348	VREC0486	Dairy cattle	Farm17	1146	2015
ERR1415349	VREC0487	Dairy cattle	Farm17	10	2015
ERR1415350	VREC0489	Dairy cattle	Farm17	5565	2015
ERR1415351	VREC0491	Dairy cattle	Farm17	10	2015
ERR1415352	VREC0493	Dairy cattle	Farm18	5744	2015
ERR1156180	VREC0494	Dairy cattle	Farm18	5934	2015
ERR1156145	VREC0495	Dairy cattle	Farm18	278	2015
ERR1415353	VREC0496	Dairy cattle	Farm18	5744	2015
ERR1415354	VREC0497	Dairy cattle	Farm18	5743	2015
ERR1415355	VREC0498	Dairy cattle	Farm18	2328	2015
ERR1415356	VREC0500	Dairy cattle	Farm18	5743	2015
ERR1415357	VREC0502	Dairy cattle	Farm18	5743	2015
ERR1415358	VREC0503	Dairy cattle	Farm18	388	2015
ERR1415359	VREC0504	Dairy cattle	Farm18	388	2015
ERR1100445	VREC0506	Dairy cattle	Farm19	388	2015
ERR1100446	VREC0507	Dairy cattle	Farm19	301	2015
ERR1100447	VREC0509	Dairy cattle	Farm19	154	2015
ERR1100448	VREC0510	Dairy cattle	Farm19	1079	2015
ERR1100449	VREC0512	Dairy cattle	Farm19	5746	2015
ERR1156146	VREC0513	Dairy cattle	Farm16	278	2015
ERR1156147	VREC0514	Dairy cattle	Farm16	278	2015
ERR1156149	VREC0515	Dairy cattle	Farm17	10	2015
ERR1156142	VREC0516	Dairy cattle	Farm17	2521	2015
ERR1156143	VREC0518	Dairy cattle	Farm17	154	2015
ERR1156150	VREC0519	Dairy cattle	Farm17	10	2015
ERR1156151	VREC0520	Dairy cattle	Farm17	441	2015
ERR1156152	VREC0522	Dairy cattle	Farm17	10	2015
ERR1156153	VREC0523	Dairy cattle	Farm19	295	2015
ERR1100450	VREC0524	Dairy cattle	Farm19	5747	2015
ERR1156148	VREC0525	Dairy cattle	Farm19	10	2015
ERR1156154	VREC0526	Dairy cattle	Farm19	1079	2015
ERR1156155	VREC0527	Dairy cattle	Farm19	345	2015
ERR1100451	VREC0529	Chicken	Farm20	1818	2015
ERR1100452	VREC0530	Chicken	Farm20	57	2015
ERR1100453	VREC0531	Chicken	Farm20	1818	2015
ERR1100454	VREC0532	Chicken	Farm20	1072	2015
ERR1100455	VREC0533	Chicken	Farm20	101	2015
ERR1100456	VREC0534	Chicken	Farm20	1730	2015
ERR1100457	VREC0535	Chicken	Farm20	5766	2015
ERR1100458	VREC0536	Chicken	Farm21	752	2015
ERR1100459	VREC0538	Chicken	Farm21	1730	2015
ERR1100460	VREC0539	Chicken	Farm21	10	2015
ERR1100461	VREC0540	Chicken	Farm21	117	2015
ERR1156156	VREC0542	Chicken	Farm21	10	2015
ERR1100465	VREC0543	Chicken	Farm21	10	2015
ERR1156157	VREC0544	Chicken	Farm21	10	2015
ERR1156158	VREC0545	Chicken	Farm21	10	2015
ERR1100466	VREC0546	Chicken	Farm20	5766	2015
ERR1100467	VREC0547	Turkey	Farm22	10	2015
ERR1100468	VREC0548	Chicken	Farm21	1011	2015
ERR1100469	VREC0550	Chicken	Farm21	2223	2015
ERR1100470	VREC0551	Chicken	Farm20	1141	2015
ERR1100471	VREC0554	Turkey	Farm22	10	2015
ERR1100472	VREC0555	Chicken	Farm20	665	2015
ERR1100473	VREC0556	Turkey	Farm22	10	2015
ERR1100474	VREC0557	Turkey	Farm22	48	2015
ERR1100475	VREC0558	Turkey	Farm22	5761	2015
ERR1100476	VREC0559	Turkey	Farm22	1170	2015
ERR1100477	VREC0560	Turkey	Farm22	5761	2015
ERR1100478	VREC0562	Turkey	Farm22	767	2015
ERR1100479	VREC0563	Turkey	Farm22	154	2015
ERR1100480	VREC0564	Turkey	Farm22	973	2015
ERR1100481	VREC0565	Turkey	Farm23	10	2015
ERR1100482	VREC0566	Turkey	Farm23	132	2015
ERR1100483	VREC0567	Turkey	Farm23	1112	2015
ERR1100484	VREC0568	Turkey	Farm23	5763	2015
ERR1100485	VREC0569	Turkey	Farm23	69	2015
ERR1100486	VREC0570	Turkey	Farm23	10	2015
ERR1100487	VREC0571	Turkey	Farm23	69	2015
ERR1100488	VREC0573	Turkey	Farm23	5765	2015
ERR1100489	VREC0574	Turkey	Farm23	616	2015
ERR1100490	VREC0575	Turkey	Farm23	156	2015
ERR1100491	VREC0576	Turkey	Farm24	10	2015
ERR1100492	VREC0577	Turkey	Farm24	354	2015
ERR1100493	VREC0578	Turkey	Farm24	685	2015
ERR1100494	VREC0579	Turkey	Farm24	117	2015
ERR1100495	VREC0580	Turkey	Farm24	354	2015
ERR1100496	VREC0581	Turkey	Farm24	685	2015
ERR1100497	VREC0582	Turkey	Farm24	354	2015
ERR1100498	VREC0584	Turkey	Farm24	616	2015
ERR1100499	VREC0585	Turkey	Farm25	5761	2015
ERR1100500	VREC0586	Turkey	Farm25	746	2015
ERR1100501	VREC0587	Turkey	Farm25	5763	2015
ERR1100502	VREC0588	Turkey	Farm25	5763	2015
ERR1100503	VREC0589	Turkey	Farm25	5764	2015
ERR1100504	VREC0590	Turkey	Farm25	10	2015
ERR1100505	VREC0591	Turkey	Farm25	10	2015
ERR1100506	VREC0592	Turkey	Farm26	1163	2015
ERR1156159	VREC0593	Turkey	Farm26	38	2015
ERR1100507	VREC0594	Turkey	Farm26	744	2015
ERR1100508	VREC0595	Turkey	Farm26	93	2015
ERR1100509	VREC0596	Turkey	Farm26	10	2015
ERR1100510	VREC0597	Turkey	Farm26	744	2015
ERR1100511	VREC0598	Turkey	Farm26	3489	2015
ERR1100512	VREC0600	Turkey	Farm26	10	2015
ERR1100513	VREC0601	Turkey	Farm26	156	2015
ERR1100514	VREC0602	Turkey	Farm26	5761	2015
ERR1100515	VREC0603	Turkey	Farm24	616	2015
ERR1100516	VREC0604	Turkey	Farm24	58	2015
ERR1100517	VREC0605	Turkey	Farm25	5762	2015
ERR1100518	VREC0606	Turkey	Farm25	162	2015
ERR1100519	VREC0607	Turkey	Farm25	746	2015
ERR1100520	VREC0608	Beef cattle	Farm27	58	2015
ERR1100521	VREC0610	Beef cattle	Farm27	5760	2015
ERR1156160	VREC0611	Beef cattle	Farm27	5236	2015
ERR1100522	VREC0613	Beef cattle	Farm27	58	2015
ERR1100523	VREC0614	Beef cattle	Farm27	58	2015
ERR1100524	VREC0615	Beef cattle	Farm27	10	2015
ERR1100525	VREC0617	Beef cattle	Farm27	906	2015
ERR1156161	VREC0619	Beef cattle	Farm27	5236	2015
ERR1100526	VREC0620	Beef cattle	Farm27	99	2015
ERR1100444	VREC0623	Beef cattle	Farm27	336	2015
ERR1156162	VREC0624	Chicken	Farm28	10	2015
ERR1156163	VREC0625	Chicken	Farm28	10	2015
ERR1156164	VREC0626	Chicken	Farm28	1072	2015
ERR1156165	VREC0627	Chicken	Farm28	665	2015
ERR1156166	VREC0628	Chicken	Farm28	752	2015
ERR1156167	VREC0629	Chicken	Farm28	1072	2015
ERR1156168	VREC0630	Chicken	Farm28	295	2015
ERR1156169	VREC0631	Chicken	Farm29	5933	2015
ERR1156170	VREC0632	Chicken	Farm29	2491	2015
ERR1156171	VREC0633	Chicken	Farm29	117	2015
ERR1156172	VREC0634	Chicken	Farm29	665	2015
ERR1156173	VREC0635	Chicken	Farm29	665	2015
ERR1156174	VREC0636	Chicken	Farm29	665	2015
ERR1156175	VREC0637	Chicken	Farm29	23	2015
ERR1156176	VREC0638	Chicken	Farm29	189	2015
ERR1156177	VREC0640	Chicken	Farm29	752	2015
ERR1156178	VREC0641	Chicken	Farm29	665	2015
ERR1204223	VRES0107	Dairy cattle	Farm01	162	2014
ERR1204211	VRES0108	Dairy cattle	Farm01	162	2014
ERR1204072	VRES0184	Pig	Farm02	641	2014
ERR1204073	VRES0185	Pig	Farm02	641	2014
ERR1204074	VRES0186	Pig	Farm02	224	2014
ERR1204075	VRES0187	Pig	Farm02	224	2014
ERR1204076	VRES0345	Pig	Farm08	657	2014
ERR1204077	VRES0346	Pig	Farm08	657	2014
ERR1204079	VRES0348	Pig	Farm08	23	2014
ERR1204081	VRES0351	Pig	Farm08	23	2014
ERR1204080	VRES0352	Pig	Farm08	657	2014
ERR1204082	VRES0353	Pig	Farm08	542	2014
ERR1204083	VRES0354	Pig	Farm08	641	2014
ERR1204084	VRES0355	Pig	Farm08	925	2014
ERR1204085	VRES0356	Pig	Farm08	657	2014
ERR1204086	VRES0426	Pig	Farm09	454	2014
ERR1204154	VRES0427	Pig	Farm09	454	2014
ERR1204087	VRES0428	Pig	Farm09	454	2014
ERR1204088	VRES0429	Pig	Farm09	454	2014
ERR1204089	VRES0431	Pig	Farm09	454	2014
ERR1204090	VRES0432	Pig	Farm09	454	2014
ERR1204091	VRES0433	Pig	Farm09	454	2014
ERR1204092	VRES0434	Pig	Farm09	454	2014
ERR1204093	VRES0435	Pig	Farm09	454	2014
ERR1204094	VRES0436	Pig	Farm10	224	2014
ERR1204095	VRES0437	Pig	Farm10	224	2014
ERR1204096	VRES0438	Pig	Farm10	224	2014
ERR1204097	VRES0439	Pig	Farm10	224	2014
ERR1204099	VRES0440	Pig	Farm10	224	2014
ERR1204098	VRES0442	Pig	Farm10	224	2014
ERR1204100	VRES0443	Pig	Farm10	224	2014
ERR1204101	VRES0444	Pig	Farm10	224	2014
ERR1204102	VRES0446	Pig	Farm10	454	2014
ERR1204103	VRES0447	Pig	Farm10	454	2014
ERR1204104	VRES0448	Pig	Farm11	23	2014
ERR1204105	VRES0449	Pig	Farm11	5952	2014
ERR1204106	VRES0450	Pig	Farm11	5952	2014
ERR1204107	VRES0452	Beef cattle	Farm12	196	2015
ERR1204109	VRES0453	Beef cattle	Farm12	196	2015
ERR1204110	VRES0454	Beef cattle	Farm12	196	2015
ERR1204111	VRES0455	Beef cattle	Farm12	196	2015
ERR1204112	VRES0456	Beef cattle	Farm12	196	2015
ERR1204213	VRES0457	Beef cattle	Farm12	196	2015
ERR1204113	VRES0458	Beef cattle	Farm12	196	2015
ERR1204114	VRES0459	Beef cattle	Farm12	196	2015
ERR1204115	VRES0460	Beef cattle	Farm12	196	2015
ERR1204212	VRES0461	Beef cattle	Farm12	196	2015
ERR1204108	VRES0490	Dairy cattle	Farm16	2325	2015
ERR1204116	VRES0491	Dairy cattle	Farm16	2325	2015
ERR1204117	VRES0493	Dairy cattle	Farm16	2541	2015
ERR1204118	VRES0494	Dairy cattle	Farm16	2325	2015
ERR1204214	VRES0495	Dairy cattle	Farm16	2325	2015
ERR1204119	VRES0496	Dairy cattle	Farm16	2325	2015
ERR1204215	VRES0497	Dairy cattle	Farm16	2325	2015
ERR1204216	VRES0498	Dairy cattle	Farm16	2325	2015
ERR1204120	VRES0499	Dairy cattle	Farm16	2325	2015
ERR1204121	VRES0500	Dairy cattle	Farm16	2325	2015
ERR1156321	VRES0501	Chicken	Farm20	117	2015
ERR1204176	VRES0502	Chicken	Farm20	117	2015
ERR1204177	VRES0503	Chicken	Farm20	602	2015
ERR1204178	VRES0504	Chicken	Farm20	602	2015
ERR1204179	VRES0506	Chicken	Farm20	602	2015
ERR1204180	VRES0507	Chicken	Farm20	602	2015
ERR1204181	VRES0508	Chicken	Farm20	602	2015
ERR1204182	VRES0509	Chicken	Farm20	602	2015
ERR1204183	VRES0510	Chicken	Farm20	602	2015
ERR1204184	VRES0511	Chicken	Farm20	602	2015
ERR1204185	VRES0512	Chicken	Farm21	602	2015
ERR1156322	VRES0513	Chicken	Farm21	602	2015
ERR1204186	VRES0514	Chicken	Farm21	602	2015
ERR1204187	VRES0515	Chicken	Farm21	602	2015
ERR1204188	VRES0516	Chicken	Farm21	602	2015
ERR1204189	VRES0517	Chicken	Farm21	602	2015
ERR1204190	VRES0518	Chicken	Farm21	602	2015
ERR1204191	VRES0519	Chicken	Farm21	602	2015
ERR1204192	VRES0520	Chicken	Farm21	602	2015
ERR1204193	VRES0521	Chicken	Farm21	602	2015
ERR1204122	VRES0523	Turkey	Farm22	117	2015
ERR1204123	VRES0524	Turkey	Farm22	117	2015
ERR1204126	VRES0527	Turkey	Farm22	117	2015
ERR1204127	VRES0528	Turkey	Farm22	117	2015
ERR1204128	VRES0529	Turkey	Farm22	117	2015
ERR1204129	VRES0531	Turkey	Farm22	117	2015
ERR1204130	VRES0532	Turkey	Farm22	117	2015
ERR1204131	VRES0533	Turkey	Farm22	117	2015
ERR1204217	VRES0535	Turkey	Farm22	117	2015
ERR1204132	VRES0536	Turkey	Farm22	117	2015
ERR1204133	VRES0537	Turkey	Farm23	746	2015
ERR1204134	VRES0538	Turkey	Farm23	746	2015
ERR1204135	VRES0539	Turkey	Farm23	746	2015
ERR1204194	VRES0540	Turkey	Farm25	5935	2015
ERR1204218	VRES0541	Turkey	Farm23	117	2015
ERR1204136	VRES0543	Turkey	Farm23	746	2015
ERR1204195	VRES0544	Turkey	Farm23	746	2015
ERR1204137	VRES0546	Turkey	Farm23	746	2015
ERR1204138	VRES0548	Turkey	Farm23	746	2015
ERR1204139	VRES0549	Turkey	Farm24	117	2015
ERR1204140	VRES0550	Turkey	Farm24	117	2015
ERR1156323	VRES0552	Turkey	Farm24	117	2015
ERR1204141	VRES0553	Turkey	Farm24	117	2015
ERR1204142	VRES0554	Turkey	Farm24	117	2015
ERR1204155	VRES0555	Turkey	Farm24	117	2015
ERR1204143	VRES0556	Turkey	Farm24	117	2015
ERR1204196	VRES0557	Turkey	Farm25	5935	2015
ERR1204197	VRES0558	Turkey	Farm25	5935	2015
ERR1204144	VRES0559	Turkey	Farm25	117	2015
ERR1156354	VRES0560	Turkey	Farm25	5935	2015
ERR1204198	VRES0561	Turkey	Farm25	5935	2015
ERR1204199	VRES0562	Turkey	Farm25	5935	2015
ERR1204200	VRES0563	Turkey	Farm25	5935	2015
ERR1204201	VRES0564	Turkey	Farm25	5935	2015
ERR1204202	VRES0567	Turkey	Farm26	5935	2015
ERR1204203	VRES0568	Turkey	Farm26	5935	2015
ERR1204204	VRES0569	Turkey	Farm26	5935	2015
ERR1204205	VRES0570	Turkey	Farm26	5935	2015
ERR1204206	VRES0571	Turkey	Farm26	5935	2015
ERR1204207	VRES0572	Turkey	Farm26	5935	2015
ERR1204208	VRES0573	Turkey	Farm26	5935	2015
ERR1204209	VRES0574	Turkey	Farm24	5935	2015
ERR1204219	VRES0576	Turkey	Farm23	117	2015
ERR1204145	VRES0579	Turkey	Farm26	746	2015
ERR1204146	VRES0580	Turkey	Farm26	117	2015
ERR1204157	VRES0581	Turkey	Farm24	117	2015
ERR1204147	VRES0582	Turkey	Farm24	117	2015
ERR1204220	VRES0584	Turkey	Farm23	117	2015
ERR1204221	VRES0585	Turkey	Farm25	117	2015
ERR1204210	VRES0586	Turkey	Farm25	5935	2015
ERR1156324	VRES0629	Chicken	Farm29	10	2015
ERR1156325	VRES0630	Chicken	Farm29	10	2015
ERR1156326	VRES0633	Chicken	Farm29	10	2015
ERR1156327	VRES0635	Chicken	Farm29	10	2015
ERR1156328	VRES0636	Chicken	Farm29	10	2015
ERR1156329	VRES0637	Chicken	Farm29	10	2015
ERR1156330	VRES0639	Chicken	Farm29	10	2015
ERR1156331	VRES0640	Chicken	Farm29	10	2015
ERR1156332	VRES0642	Chicken	Farm29	10	2015
ERR1156333	VRES0645	Chicken	Farm29	10	2015
ERR1156334	VRES0666	Chicken	Supermarket01	2307	2015
ERR1156335	VRES0667	Chicken	Supermarket03	117	2015
ERR1156336	VRES0668	Turkey	Supermarket03	117	2015
ERR1156337	VRES0669	Chicken	Supermarket03	155	2015
ERR1156338	VRES0670	Chicken	Supermarket04	602	2015
ERR1156339	VRES0671	Chicken	Supermarket04	1640	2015
ERR1156340	VRES0672	Chicken	Supermarket04	5956	2015
ERR1156341	VRES0673	Chicken	Supermarket04	602	2015
ERR1156342	VRES0674	Turkey	Supermarket06	117	2015
ERR1156343	VRES0675	Chicken	Supermarket06	602	2015
ERR1156344	VRES0676	Chicken	Supermarket06	117	2015
ERR1156345	VRES0677	Chicken	Supermarket07	602	2015
ERR1156346	VRES0678	Chicken	Supermarket08	5957	2015
ERR1156347	VRES0679	Chicken	Supermarket09	602	2015
ERR1156348	VRES0680	Pig	Supermarket10	88	2015
ERR1156349	VRES0681	Chicken	Supermarket10	57	2015
ERR1156350	VRES0682	Chicken	Supermarket10	57	2015
ERR1156351	VRES0683	Chicken	Supermarket10	4243	2015
ERR1156352	VRES0684	Chicken	Supermarket10	744	2015
ERR1156353	VRES0685	Chicken	Supermarket11	602	2015
ERR434643	ECO0001	Human	Hospital01	135	2006
ERR434259	ECO0002	Human	Hospital01	10	2006
ERR434644	ECO0003	Human	Hospital01	127	2006
ERR434739	ECO0004	Human	Hospital01	10	2006
ERR434740	ECO0005	Human	Hospital01	131	2007
ERR434835	ECO0006	Human	Hospital01	95	2007
ERR434741	ECO0007	Human	Hospital01	648	2007
ERR434645	ECO0008	Human	Hospital01	69	2007
ERR434742	ECO0009	Human	Hospital01	5375	2007
ERR434260	ECO0010	Human	Hospital01	95	2007
ERR434836	ECO0011	Human	Hospital01	5561	2007
ERR434837	ECO0012	Human	Hospital01	127	2007
ERR434743	ECO0013	Human	Hospital01	131	2007
ERR439666	ECO0014	Human	Hospital01	73	2007
ERR439667	ECO0015	Human	Hospital01	131	2007
ERR434261	ECO0016	Human	Hospital01	73	2007
ERR434838	ECO0017	Human	Hospital01	5546	2007
ERR439629	ECO0018	Human	Hospital01	131	2007
ERR434839	ECO0019	Human	Hospital01	73	2007
ERR434931	ECO0020	Human	Hospital01	95	2007
ERR435027	ECO0021	Human	Hospital01	12	2007
ERR439668	ECO0022	Human	Hospital01	93	2007
ERR434744	ECO0023	Human	Hospital01	95	2007
ERR434745	ECO0024	Human	Hospital01	12	2007
ERR434746	ECO0025	Human	Hospital01	62	2007
ERR434646	ECO0026	Human	Hospital01	635	2007
ERR434647	ECO0027	Human	Hospital01	95	2007
ERR439669	ECO0028	Human	Hospital01	73	2007
ERR439670	ECO0029	Human	Hospital01	131	2007
ERR434747	ECO0030	Human	Hospital01	88	2007
ERR439671	ECO0031	Human	Hospital01	648	2007
ERR434262	ECO0032	Human	Hospital01	5338	2007
ERR434355	ECO0033	Human	Hospital01	453	2007
ERR434748	ECO0034	Human	Hospital01	69	2007
ERR434932	ECO0035	Human	Hospital01	23	2007
ERR434749	ECO0036	Human	Hospital01	131	2007
ERR434933	ECO0037	Human	Hospital01	69	2007
ERR434934	ECO0038	Human	Hospital01	405	2007
ERR435028	ECO0039	Human	Hospital01	136	2007
ERR434840	ECO0040	Human	Hospital01	80	2007
ERR434935	ECO0041	Human	Hospital01	73	2007
ERR434841	ECO0042	Human	Hospital01	1148	2007
ERR435029	ECO0043	Human	Hospital01	69	2007
ERR434750	ECO0044	Human	Hospital01	73	2007
ERR434842	ECO0045	Human	Hospital01	73	2007
ERR434751	ECO0046	Human	Hospital01	69	2007
ERR434843	ECO0047	Human	Hospital01	73	2007
ERR434752	ECO0048	Human	Hospital01	131	2007
ERR434263	ECO0049	Human	Hospital01	453	2007
ERR434547	ECO0050	Human	Hospital01	2015	2007
ERR439672	ECO0051	Human	Hospital01	131	2007
ERR434844	ECO0052	Human	Hospital01	131	2007
ERR434845	ECO0053	Human	Hospital01	88	2007
ERR435100	ECO0054	Human	Hospital01	648	2007
ERR434846	ECO0055	Human	Hospital01	59	2007
ERR435030	ECO0056	Human	Hospital01	131	2007
ERR439630	ECO0057	Human	Hospital01	69	2008
ERR434936	ECO0058	Human	Hospital01	69	2008
ERR439673	ECO0059	Human	Hospital01	1485	2008
ERR439674	ECO0060	Human	Hospital01	357	2008
ERR434937	ECO0061	Human	Hospital01	131	2008
ERR434753	ECO0062	Human	Hospital01	73	2008
ERR439675	ECO0063	Human	Hospital01	95	2008
ERR439676	ECO0064	Human	Hospital01	73	2008
ERR434648	ECO0065	Human	Hospital01	538	2008
ERR434847	ECO0066	Human	Hospital01	131	2008
ERR434356	ECO0067	Human	Hospital01	95	2008
ERR434848	ECO0068	Human	Hospital01	1594	2008
ERR434849	ECO0069	Human	Hospital01	115	2008
ERR435031	ECO0070	Human	Hospital01	73	2008
ERR435032	ECO0071	Human	Hospital01	46	2008
ERR434938	ECO0072	Human	Hospital01	131	2008
ERR434754	ECO0073	Human	Hospital01	73	2008
ERR434850	ECO0074	Human	Hospital01	88	2008
ERR434939	ECO0075	Human	Hospital01	73	2008
ERR435033	ECO0076	Human	Hospital01	648	2008
ERR435034	ECO0077	Human	Hospital01	73	2008
ERR439677	ECO0078	Human	Hospital01	73	2008
ERR439678	ECO0079	Human	Hospital01	73	2008
ERR434940	ECO0080	Human	Hospital01	405	2008
ERR434851	ECO0081	Human	Hospital01	69	2008
ERR439679	ECO0082	Human	Hospital01	95	2008
ERR434755	ECO0083	Human	Hospital01	14	2008
ERR434756	ECO0084	Human	Hospital01	10	2008
ERR434941	ECO0085	Human	Hospital01	404	2008
ERR434852	ECO0086	Human	Hospital01	80	2008
ERR434649	ECO0087	Human	Hospital01	131	2008
ERR434853	ECO0089	Human	Hospital01	69	2008
ERR439631	ECO0090	Human	Hospital01	69	2008
ERR434854	ECO0091	Human	Hospital01	14	2008
ERR434757	ECO0092	Human	Hospital01	131	2008
ERR434650	ECO0093	Human	Hospital01	73	2008
ERR435035	ECO0094	Human	Hospital01	405	2008
ERR434943	ECO0095	Human	Hospital01	349	2008
ERR434651	ECO0096	Human	Hospital01	2773	2008
ERR434357	ECO0097	Human	Hospital01	73	2008
ERR435196	ECO0098	Human	Hospital01	144	2008
ERR434758	ECO0099	Human	Hospital01	73	2008
ERR434759	ECO0100	Human	Hospital01	127	2008
ERR434760	ECO0101	Human	Hospital01	393	2008
ERR434761	ECO0102	Human	Hospital01	73	2008
ERR435036	ECO0104	Human	Hospital01	963	2008
ERR435037	ECO0105	Human	Hospital01	73	2008
ERR434358	ECO0106	Human	Hospital01	1431	2008
ERR434763	ECO0107	Human	Hospital01	144	2008
ERR434652	ECO0108	Human	Hospital01	127	2008
ERR434855	ECO0109	Human	Hospital01	404	2008
ERR434944	ECO0110	Human	Hospital01	12	2008
ERR434764	ECO0111	Human	Hospital01	131	2008
ERR434765	ECO0112	Human	Hospital01	73	2008
ERR439632	ECO0113	Human	Hospital01	95	2008
ERR434945	ECO0114	Human	Hospital01	131	2009
ERR439633	ECO0115	Human	Hospital01	104	2009
ERR434766	ECO0116	Human	Hospital01	131	2009
ERR439680	ECO0117	Human	Hospital01	101	2009
ERR434856	ECO0118	Human	Hospital01	131	2009
ERR434653	ECO0119	Human	Hospital01	69	2009
ERR434767	ECO0120	Human	Hospital01	73	2009
ERR434654	ECO0121	Human	Hospital01	69	2009
ERR434655	ECO0122	Human	Hospital01	117	2009
ERR434857	ECO0123	Human	Hospital01	69	2009
ERR434656	ECO0124	Human	Hospital01	59	2009
ERR434768	ECO0125	Human	Hospital01	95	2009
ERR434946	ECO0126	Human	Hospital01	131	2009
ERR435038	ECO0127	Human	Hospital01	73	2009
ERR434769	ECO0128	Human	Hospital01	12	2009
ERR439681	ECO0129	Human	Hospital01	10	2009
ERR434947	ECO0130	Human	Hospital01	131	2009
ERR439682	ECO0131	Human	Hospital01	95	2009
ERR434359	ECO0132	Human	Hospital01	5663	2009
ERR434657	ECO0133	Human	Hospital01	5484	2009
ERR434264	ECO0134	Human	Hospital01	73	2009
ERR434360	ECO0135	Human	Hospital01	95	2009
ERR434770	ECO0136	Human	Hospital01	131	2009
ERR434858	ECO0137	Human	Hospital01	405	2009
ERR434948	ECO0138	Human	Hospital01	95	2009
ERR434771	ECO0139	Human	Hospital01	95	2009
ERR434265	ECO0140	Human	Hospital01	131	2009
ERR434658	ECO0141	Human	Hospital01	95	2009
ERR439634	ECO0142	Human	Hospital01	5606	2009
ERR439683	ECO0143	Human	Hospital01	73	2009
ERR435039	ECO0144	Human	Hospital01	127	2009
ERR434772	ECO0145	Human	Hospital01	144	2009
ERR434773	ECO0146	Human	Hospital01	80	2009
ERR434859	ECO0147	Human	Hospital01	73	2009
ERR434860	ECO0148	Human	Hospital01	95	2009
ERR434949	ECO0149	Human	Hospital01	73	2009
ERR434861	ECO0150	Human	Hospital01	12	2009
ERR435040	ECO0151	Human	Hospital01	390	2009
ERR434862	ECO0152	Human	Hospital01	127	2009
ERR434659	ECO0153	Human	Hospital01	62	2009
ERR434774	ECO0154	Human	Hospital01	5253	2009
ERR434775	ECO0155	Human	Hospital01	357	2009
ERR435041	ECO0156	Human	Hospital01	73	2009
ERR434266	ECO0157	Human	Hospital01	5387	2009
ERR435042	ECO0158	Human	Hospital01	393	2009
ERR434863	ECO0159	Human	Hospital01	625	2009
ERR439684	ECO0160	Human	Hospital01	95	2009
ERR434776	ECO0161	Human	Hospital01	393	2009
ERR435292	ECO0162	Human	Hospital01	73	2009
ERR434660	ECO0163	Human	Hospital01	131	2009
ERR434950	ECO0164	Human	Hospital01	569	2009
ERR434864	ECO0165	Human	Hospital01	428	2009
ERR434267	ECO0167	Human	Hospital01	2067	2009
ERR434661	ECO0168	Human	Hospital01	73	2009
ERR434951	ECO0169	Human	Hospital01	80	2009
ERR434952	ECO0170	Human	Hospital01	73	2009
ERR439635	ECO0171	Human	Hospital01	131	2009
ERR434953	ECO0172	Human	Hospital01	131	2009
ERR439685	ECO0173	Human	Hospital01	131	2009
ERR435043	ECO0174	Human	Hospital01	5430	2009
ERR434865	ECO0175	Human	Hospital01	5629	2009
ERR434778	ECO0176	Human	Hospital01	88	2009
ERR434779	ECO0177	Human	Hospital01	131	2009
ERR434866	ECO0178	Human	Hospital01	69	2009
ERR439686	ECO0179	Human	Hospital01	73	2009
ERR435044	ECO0180	Human	Hospital01	95	2009
ERR435045	ECO0181	Human	Hospital01	372	2009
ERR434867	ECO0182	Human	Hospital01	73	2009
ERR434954	ECO0183	Human	Hospital01	117	2009
ERR434955	ECO0184	Human	Hospital01	5576	2009
ERR434451	ECO0185	Human	Hospital01	73	2009
ERR434956	ECO0187	Human	Hospital01	131	2010
ERR434780	ECO0188	Human	Hospital01	131	2010
ERR435046	ECO0189	Human	Hospital01	73	2010
ERR434268	ECO0190	Human	Hospital01	223	2010
ERR434869	ECO0191	Human	Hospital01	14	2010
ERR434870	ECO0192	Human	Hospital01	540	2010
ERR434559	ECO0193	Human	Hospital01	648	2010
ERR434662	ECO0194	Human	Hospital01	95	2010
ERR434871	ECO0195	Human	Hospital01	5351	2010
ERR434957	ECO0196	Human	Hospital01	95	2010
ERR435111	ECO0197	Human	Hospital01	73	2010
ERR434278	ECO0198	Human	Hospital01	38	2010
ERR435381	ECO0199	Human	Hospital01	69	2010
ERR435101	ECO0200	Human	Hospital01	73	2010
ERR434361	ECO0201	Human	Hospital01	131	2010
ERR435388	ECO0202	Human	Hospital01	95	2010
ERR434548	ECO0203	Human	Hospital01	1722	2010
ERR434549	ECO0204	Human	Hospital01	69	2010
ERR434269	ECO0205	Human	Hospital01	131	2010
ERR434362	ECO0206	Human	Hospital01	1618	2010
ERR439636	ECO0207	Human	Hospital01	131	2010
ERR434270	ECO0208	Human	Hospital01	73	2010
ERR435102	ECO0209	Human	Hospital01	73	2010
ERR434363	ECO0210	Human	Hospital01	357	2010
ERR434271	ECO0211	Human	Hospital01	131	2010
ERR434364	ECO0212	Human	Hospital01	144	2010
ERR435293	ECO0214	Human	Hospital01	2967	2010
ERR435294	ECO0215	Human	Hospital01	421	2010
ERR435197	ECO0216	Human	Hospital01	131	2010
ERR434452	ECO0217	Human	Hospital01	95	2010
ERR434550	ECO0218	Human	Hospital01	131	2010
ERR434453	ECO0219	Human	Hospital01	5308	2010
ERR434480	ECO0220	Human	Hospital01	144	2010
ERR434551	ECO0221	Human	Hospital01	73	2010
ERR434365	ECO0222	Human	Hospital01	131	2010
ERR435295	ECO0223	Human	Hospital01	69	2010
ERR435484	ECO0224	Human	Hospital01	131	2010
ERR434454	ECO0225	Human	Hospital01	73	2010
ERR434455	ECO0226	Human	Hospital01	38	2010
ERR435296	ECO0227	Human	Hospital01	753	2010
ERR434366	ECO0228	Human	Hospital01	10	2010
ERR434456	ECO0229	Human	Hospital01	127	2010
ERR435103	ECO0230	Human	Hospital01	131	2010
ERR434367	ECO0231	Human	Hospital01	73	2010
ERR435389	ECO0232	Human	Hospital01	420	2010
ERR434457	ECO0233	Human	Hospital01	131	2010
ERR434458	ECO0234	Human	Hospital01	5678	2010
ERR435104	ECO0235	Human	Hospital01	95	2010
ERR435198	ECO0236	Human	Hospital01	95	2010
ERR434368	ECO0237	Human	Hospital01	131	2010
ERR434459	ECO0238	Human	Hospital01	453	2010
ERR434272	ECO0239	Human	Hospital01	69	2010
ERR434460	ECO0240	Human	Hospital01	46	2010
ERR434369	ECO0241	Human	Hospital01	357	2010
ERR434461	ECO0242	Human	Hospital01	73	2010
ERR434462	ECO0243	Human	Hospital01	131	2010
ERR434370	ECO0244	Human	Hospital01	131	2010
ERR435105	ECO0245	Human	Hospital01	141	2010
ERR434463	ECO0247	Human	Hospital01	59	2010
ERR435485	ECO0248	Human	Hospital01	69	2010
ERR435106	ECO0249	Human	Hospital01	73	2010
ERR434552	ECO0250	Human	Hospital01	442	2010
ERR435391	ECO0251	Human	Hospital01	5328	2010
ERR434464	ECO0252	Human	Hospital01	646	2010
ERR434465	ECO0253	Human	Hospital01	550	2011
ERR434553	ECO0254	Human	Hospital01	59	2011
ERR435486	ECO0255	Human	Hospital01	538	2011
ERR434273	ECO0256	Human	Hospital01	95	2011
ERR435392	ECO0257	Human	Hospital01	131	2011
ERR434554	ECO0258	Human	Hospital01	131	2011
ERR434466	ECO0259	Human	Hospital01	95	2011
ERR435199	ECO0260	Human	Hospital01	69	2011
ERR435393	ECO0261	Human	Hospital01	95	2011
ERR434371	ECO0263	Human	Hospital01	127	2011
ERR435487	ECO0264	Human	Hospital01	5585	2011
ERR434555	ECO0265	Human	Hospital01	69	2011
ERR434274	ECO0267	Human	Hospital01	361	2011
ERR434556	ECO0268	Human	Hospital01	357	2011
ERR435488	ECO0269	Human	Hospital01	963	2011
ERR435107	ECO0270	Human	Hospital01	131	2011
ERR434372	ECO0271	Human	Hospital01	550	2011
ERR435200	ECO0272	Human	Hospital01	73	2011
ERR435108	ECO0273	Human	Hospital01	73	2011
ERR434467	ECO0274	Human	Hospital01	73	2011
ERR435298	ECO0275	Human	Hospital01	131	2011
ERR434373	ECO0276	Human	Hospital01	73	2011
ERR435299	ECO0277	Human	Hospital01	12	2011
ERR435300	ECO0278	Human	Hospital01	69	2011
ERR434557	ECO0279	Human	Hospital01	10	2011
ERR434558	ECO0280	Human	Hospital01	976	2011
ERR435489	ECO0281	Human	Hospital01	131	2011
ERR435395	ECO0282	Human	Hospital01	131	2011
ERR435109	ECO0283	Human	Hospital01	10	2011
ERR435301	ECO0284	Human	Hospital01	69	2011
ERR435396	ECO0285	Human	Hospital01	38	2011
ERR435302	ECO0286	Human	Hospital01	4702	2011
ERR434468	ECO0287	Human	Hospital01	28	2011
ERR434275	ECO0288	Human	Hospital01	14	2011
ERR434276	ECO0289	Human	Hospital01	428	2011
ERR434374	ECO0290	Human	Hospital01	44	2011
ERR434469	ECO0291	Human	Hospital01	93	2011
ERR439637	ECO0292	Human	Hospital01	73	2011
ERR435110	ECO0293	Human	Hospital01	95	2011
ERR434277	ECO0294	Human	Hospital01	73	2011
ERR434375	ECO0295	Human	Hospital01	95	2011
ERR439601	ECO0296	Human	Hospital01	131	2011
ERR434632	ECO0297	Human	Hospital01	131	2011
ERR434637	ECO0298	Human	Hospital01	421	2011
ERR435303	ECO0299	Human	Hospital01	1979	2011
ERR434781	ECO0300	Human	Hospital01	998	2011
ERR434872	ECO0301	Human	Hospital01	428	2011
ERR434782	ECO0302	Human	Hospital01	131	2011
ERR434794	ECO0303	Human	Hospital01	69	2011
ERR434873	ECO0304	Human	Hospital01	5640	2011
ERR435047	ECO0305	Human	Hospital01	567	2011
ERR435059	ECO0306	Human	Hospital01	12	2011
ERR434958	ECO0307	Human	Hospital01	5589	2011
ERR435490	ECO0308	Human	Hospital01	95	2011
ERR435048	ECO0309	Human	Hospital01	5593	2011
ERR439687	ECO0310	Human	Hospital01	95	2011
ERR434783	ECO0311	Human	Hospital01	1431	2011
ERR434784	ECO0312	Human	Hospital01	12	2011
ERR434785	ECO0313	Human	Hospital01	390	2011
ERR435049	ECO0314	Human	Hospital01	95	2011
ERR434959	ECO0315	Human	Hospital01	95	2011
ERR435050	ECO0316	Human	Hospital01	95	2011
ERR435051	ECO0317	Human	Hospital01	95	2011
ERR435052	ECO0319	Human	Hospital01	569	2011
ERR434874	ECO0320	Human	Hospital01	95	2011
ERR434970	ECO0321	Human	Hospital01	1494	2011
ERR434875	ECO0322	Human	Hospital01	131	2011
ERR435053	ECO0323	Human	Hospital01	38	2011
ERR434876	ECO0324	Human	Hospital01	69	2011
ERR439688	ECO0326	Human	Hospital01	95	2012
ERR435054	ECO0327	Human	Hospital01	405	2012
ERR439689	ECO0328	Human	Hospital01	73	2012
ERR434877	ECO0329	Human	Hospital01	131	2012
ERR435304	ECO0330	Human	Hospital01	357	2012
ERR439690	ECO0331	Human	Hospital01	38	2012
ERR434878	ECO0332	Human	Hospital01	5389	2012
ERR439691	ECO0333	Human	Hospital01	547	2012
ERR434879	ECO0334	Human	Hospital01	12	2012
ERR439692	ECO0335	Human	Hospital01	73	2012
ERR439693	ECO0336	Human	Hospital01	773	2012
ERR439694	ECO0337	Human	Hospital01	58	2012
ERR434787	ECO0339	Human	Hospital01	5520	2012
ERR439695	ECO0340	Human	Hospital01	127	2012
ERR435055	ECO0341	Human	Hospital01	38	2012
ERR434881	ECO0342	Human	Hospital01	69	2012
ERR435056	ECO0343	Human	Hospital01	14	2012
ERR439696	ECO0344	Human	Hospital01	95	2012
ERR434960	ECO0345	Human	Hospital01	131	2012
ERR434788	ECO0346	Human	Hospital01	5494	2012
ERR434789	ECO0347	Human	Hospital01	127	2012
ERR434882	ECO0348	Human	Hospital01	59	2012
ERR434663	ECO0349	Human	Hospital01	58	2012
ERR439697	ECO0350	Human	Hospital01	73	2012
ERR434279	ECO0351	Human	Hospital01	2526	2012
ERR439533	ECO0352	Human	Hospital01	12	2012
ERR434664	ECO0353	Human	Hospital01	131	2012
ERR434790	ECO0354	Human	Hospital01	973	2012
ERR434883	ECO0355	Human	Hospital01	38	2012
ERR434961	ECO0356	Human	Hospital01	393	2012
ERR435057	ECO0357	Human	Hospital01	95	2012
ERR439698	ECO0358	Human	Hospital01	95	2012
ERR435058	ECO0359	Human	Hospital01	131	2012
ERR434884	ECO0360	Human	Hospital01	73	2012
ERR434665	ECO0361	Human	Hospital01	448	2012
ERR435201	ECO0362	Human	Hospital01	998	2012
ERR439534	ECO0363	Human	Hospital01	69	2012
ERR434670	ECO0364	Human	Hospital01	10	2012
ERR434791	ECO0365	Human	Hospital01	131	2012
ERR434286	ECO0366	Human	Hospital01	5432	2012
ERR434885	ECO0368	Human	Hospital01	73	2012
ERR434886	ECO0369	Human	Hospital01	58	2012
ERR434792	ECO0370	Human	Hospital01	91	2012
ERR434793	ECO0371	Human	Hospital01	127	2012
ERR434887	ECO0372	Human	Hospital01	131	2012
ERR435491	ECO0373	Human	Hospital01	127	2012
ERR434962	ECO0374	Human	Hospital01	155	2012
ERR434888	ECO0375	Human	Hospital01	73	2012
ERR434965	ECO0376	Human	Hospital01	73	2012
ERR434889	ECO0378	Human	Hospital01	12	2012
ERR434636	ECO0379	Human	Hospital01	69	2012
ERR434890	ECO0380	Human	Hospital01	95	2012
ERR434963	ECO0381	Human	Hospital01	131	2012
ERR434795	ECO0382	Human	Hospital01	131	2012
ERR439699	ECO0383	Human	Hospital01	69	2012
ERR434964	ECO0384	Human	Hospital01	69	2012
ERR434891	ECO0385	Human	Hospital01	73	2012
ERR434966	ECO0386	Human	Hospital01	73	2012
ERR439638	ECO0387	Human	Hospital01	131	2012
ERR435202	ECO0388	Human	Hospital01	1170	2012
ERR435112	ECO0389	Human	Hospital01	38	2012
ERR435492	ECO0390	Human	Hospital01	95	2012
ERR435305	ECO0391	Human	Hospital01	1193	2012
ERR435407	ECO0392	Human	Hospital01	624	2012
ERR435397	ECO0393	Human	Hospital01	357	2012
ERR435203	ECO0394	Human	Hospital01	2802	2012
ERR434280	ECO0395	Human	Hospital01	131	2012
ERR434281	ECO0396	Human	Hospital01	550	2012
ERR435113	ECO0397	Human	Hospital01	550	2012
ERR434470	ECO0398	Human	Hospital01	73	2012
ERR435114	ECO0399	Human	Hospital01	95	2012
ERR435306	ECO0400	Human	Hospital01	23	2012
ERR434666	ECO0401	Human	Hospital01	95	2012
ERR435204	ECO0402	Human	Hospital01	95	2012
ERR434667	ECO0403	Human	Hospital01	95	2012
ERR434471	ECO0404	Human	Hospital01	131	2012
ERR439535	ECO0405	Human	Hospital01	457	2012
ERR434376	ECO0406	Human	Hospital01	95	2012
ERR434472	ECO0407	Human	Hospital01	131	2012
ERR434560	ECO0408	Human	Hospital01	10	2012
ERR435398	ECO0409	Human	Hospital01	73	2012
ERR435205	ECO0410	Human	Hospital01	129	2012
ERR434473	ECO0411	Human	Hospital01	131	2012
ERR439600	ECO0412	Human	Hospital01	88	2012
ERR435399	ECO0413	Human	Hospital01	131	2012
ERR434377	ECO0414	Human	Hospital01	131	2012
ERR434378	ECO0415	Human	Hospital01	73	2012
ERR435493	ECO0416	Human	Hospital01	73	2012
ERR435115	ECO0417	Human	Hospital01	73	2012
ERR435206	ECO0418	Human	Hospital01	73	2012
ERR435207	ECO0419	Human	Hospital01	131	2012
ERR434282	ECO0420	Human	Hospital01	131	2012
ERR435494	ECO0422	Human	Hospital01	131	2012
ERR439536	ECO0423	Human	Hospital01	5364	2012
ERR434474	ECO0424	Human	Hospital01	357	2012
ERR435400	ECO0425	Human	Hospital01	144	2012
ERR435208	ECO0427	Human	Hospital01	12	2012
ERR435060	ECO0428	Human	Hospital01	69	2012
ERR439537	ECO0429	Human	Hospital01	12	2012
ERR434991	ECO0430	Human	Hospital01	73	2013
ERR434561	ECO0431	Human	Hospital01	131	2013
ERR435307	ECO0432	Human	Hospital01	144	2013
ERR434562	ECO0433	Human	Hospital01	131	2013
ERR434967	ECO0434	Human	Hospital01	998	2013
ERR435308	ECO0435	Human	Hospital01	939	2013
ERR434563	ECO0436	Human	Hospital01	73	2013
ERR434379	ECO0437	Human	Hospital01	73	2013
ERR434564	ECO0438	Human	Hospital01	131	2013
ERR434968	ECO0439	Human	Hospital01	428	2013
ERR2138621	B003	Human	Hospital01	131	2014
ERR2138622	B010	Human	Hospital01	410	2014
ERR2138624	B011	Human	Hospital01	357	2014
ERR2138625	B012	Human	Hospital01	162	2014
ERR2138626	B013	Human	Hospital01	127	2014
ERR2138628	B014	Human	Hospital01	1193	2014
ERR2138629	B015	Human	Hospital01	69	2015
ERR2146839	B016	Human	Hospital01	38	2015
ERR2138630	B017	Human	Hospital01	69	2015
ERR2138643	D015	Human	Hospital01	4959	2015
ERR1878428	B004	Human	Hospital01	131	2014
ERR1878429	B005	Human	Hospital01	648	2014
ERR1878431	C042	Human	Hospital01	2006	2015
ERR972081	VREC0007	Wastewater	VREW0001	6149	2014
ERR972082	VREC0005	Wastewater	VREW0001	131	2014
ERR972083	VREC0004	Wastewater	VREW0001	34	2014
ERR972084	VREC0008	Wastewater	VREW0001	73	2014
ERR972085	VREC0006	Wastewater	VREW0001	95	2014
ERR972086	VREC0171	Wastewater	VREW0009	5037	2014
ERR972087	VREC0002	Wastewater	VREW0001	607	2014
ERR972088	VREC0001	Wastewater	VREW0001	1328	2014
ERR972089	VREC0009	Wastewater	VREW0001	6150	2014
ERR972091	VREC0019	Wastewater	VREW0002	2602	2014
ERR972092	VREC0022	Wastewater	VREW0002	6151	2014
ERR972093	VREC0023	Wastewater	VREW0002	2371	2014
ERR972094	VREC0024	Wastewater	VREW0002	388	2014
ERR972095	VREC0027	Wastewater	VREW0002	13	2014
ERR972096	VREC0018	Wastewater	VREW0002	6152	2014
ERR972097	VREC0173	Wastewater	VREW0009	69	2014
ERR972098	VREC0026	Wastewater	VREW0002	1819	2014
ERR972099	VREC0028	Wastewater	VREW0002	2354	2014
ERR972100	VREC0025	Wastewater	VREW0002	10	2014
ERR972101	VREC0030	Wastewater	VREW0003	542	2014
ERR972102	VREC0031	Wastewater	VREW0003	131	2014
ERR972103	VREC0032	Wastewater	VREW0003	10	2014
ERR972104	VREC0034	Wastewater	VREW0003	472	2014
ERR972105	VREC0175	Wastewater	VREW0009	131	2014
ERR972106	VREC0039	Wastewater	VREW0004	399	2014
ERR972107	VREC0036	Wastewater	VREW0004	405	2014
ERR972108	VREC0053	Wastewater	VREW0003	540	2014
ERR972109	VREC0050	Wastewater	VREW0003	6153	2014
ERR972110	VREC0048	Wastewater	VREW0003	129	2014
ERR972111	VREC0174	Wastewater	VREW0009	278	2014
ERR972112	VREC0035	Wastewater	VREW0003	73	2014
ERR972113	VREC0040	Wastewater	VREW0004	1196	2014
ERR972114	VREC0042	Wastewater	VREW0004	10	2014
ERR972115	VREC0044	Wastewater	VREW0004	399	2014
ERR972116	VREC0057	Wastewater	VREW0004	536	2014
ERR972117	VREC0058	Wastewater	VREW0004	399	2014
ERR972118	VREC0061	Wastewater	VREW0004	635	2014
ERR972119	VREC0063	Wastewater	VREW0004	635	2014
ERR972120	VREC0064	Wastewater	VREW0004	399	2014
ERR972121	VREC0076	Wastewater	VREW0005	1072	2014
ERR972122	VREC0081	Wastewater	VREW0005	401	2014
ERR972123	VREC0082	Wastewater	VREW0005	38	2014
ERR972124	VREC0084	Wastewater	VREW0005	59	2014
ERR972125	VREC0085	Wastewater	VREW0005	59	2014
ERR972126	VREC0093	Wastewater	VREW0005	58	2014
ERR972127	VREC0162	Wastewater	VREW0008	1421	2014
ERR972128	VREC0164	Wastewater	VREW0008	10	2014
ERR972129	VREC0094	Wastewater	VREW0005	1724	2014
ERR972130	VREC0095	Wastewater	VREW0005	1724	2014
ERR972131	VREC0098	Wastewater	VREW0006	155	2014
ERR972132	VREC0100	Wastewater	VREW0006	155	2014
ERR972133	VREC0102	Wastewater	VREW0006	401	2014
ERR972134	VREC0105	Wastewater	VREW0006	48	2014
ERR972135	VREC0107	Wastewater	VREW0006	155	2014
ERR972136	VREC0165	Wastewater	VREW0008	997	2014
ERR972137	VREC0108	Wastewater	VREW0006	1193	2014
ERR972138	VREC0110	Wastewater	VREW0006	1125	2014
ERR972139	VREC0112	Wastewater	VREW0006	69	2014
ERR972144	VREC0129	Wastewater	VREW0007	141	2014
ERR972145	VREC0132	Wastewater	VREW0007	88	2014
ERR972146	VREC0134	Wastewater	VREW0007	3168	2014
ERR972147	VREC0167	Wastewater	VREW0009	399	2014
ERR972148	VREC0168	Wastewater	VREW0009	401	2014
ERR972149	VREC0155	Wastewater	VREW0008	155	2014
ERR972150	VREC0169	Wastewater	VREW0009	40	2014
ERR972140	VREC0115	Wastewater	VREW0006	718	2014
ERR972157	VREC0161	Wastewater	VREW0008	399	2014
ERR972158	VREC0160	Wastewater	VREW0008	131	2014
ERR972159	VREC0159	Wastewater	VREW0008	6154	2014
ERR972160	VREC0158	Wastewater	VREW0008	401	2014
ERR972161	VREC0156	Wastewater	VREW0008	6155	2014
ERR972163	VREC0054	Wastewater	VREW0003	472	2014
ERR972141	VREC0117	Wastewater	VREW0007	10	2014
ERR972164	VREC0176	Wastewater	VREW0009	10	2014
ERR972165	VREC0087	Wastewater	VREW0005	569	2014
ERR972166	VREC0092	Wastewater	VREW0005	2617	2014
ERR972167	VREC0103	Wastewater	VREW0006	399	2014
ERR972168	VREC0130	Wastewater	VREW0007	69	2014
ERR972170	VREC0046	Wastewater	VREW0003	398	2014
ERR972171	VREC0020	Wastewater	VREW0002	550	2014
ERR972172	VREC0003	Wastewater	VREW0001	550	2014
ERR972142	VREC0119	Wastewater	VREW0007	372	2014
ERR972175	VREC0154	Wastewater	VREW0008	405	2014
ERR972176	VREC0177	Wastewater	VREW0009	399	2014
ERR972177	VREC0178	Wastewater	VREW0010	1316	2014
ERR972178	VREC0179	Wastewater	VREW0010	131	2014
ERR972179	VREC0180	Wastewater	VREW0010	3090	2014
ERR972180	VREC0181	Wastewater	VREW0010	176	2014
ERR972181	VREC0183	Wastewater	VREW0010	155	2014
ERR972182	VREC0184	Wastewater	VREW0010	401	2014
ERR972183	VREC0185	Wastewater	VREW0010	3586	2014
ERR972143	VREC0120	Wastewater	VREW0007	1610	2014
ERR972184	VREC0186	Wastewater	VREW0010	2325	2014
ERR976604	VREC0187	Wastewater	VREW0010	6156	2014
ERR976605	VREC0188	Wastewater	VREW0010	5853	2014
ERR976606	VREC0190	Wastewater	VREW0011	1170	2014
ERR976607	VREC0192	Wastewater	VREW0011	399	2014
ERR976608	VREC0193	Wastewater	VREW0011	540	2014
ERR976609	VREC0194	Wastewater	VREW0011	5506	2014
ERR976610	VREC0195	Wastewater	VREW0011	648	2014
ERR976611	VREC0196	Wastewater	VREW0011	141	2014
ERR976612	VREC0197	Wastewater	VREW0011	540	2014
ERR976600	VREC0166	Wastewater	VREW0009	88	2014
ERR976613	VREC0199	Wastewater	VREW0011	216	2014
ERR976614	VREC0200	Wastewater	VREW0011	685	2014
ERR976615	VREC0201	Wastewater	VREW0011	6157	2014
ERR976616	VREC0221	Wastewater	VREW0012	5523	2014
ERR976617	VREC0223	Wastewater	VREW0012	6158	2014
ERR976618	VREC0224	Wastewater	VREW0012	5523	2014
ERR976619	VREC0225	Wastewater	VREW0012	5523	2014
ERR976620	VREC0226	Wastewater	VREW0012	409	2014
ERR976621	VREC0227	Wastewater	VREW0012	550	2014
ERR976622	VREC0228	Wastewater	VREW0012	6159	2014
ERR976601	VREC0121	Wastewater	VREW0007	399	2014
ERR976623	VREC0229	Wastewater	VREW0012	196	2014
ERR976624	VREC0230	Wastewater	VREW0012	5523	2014
ERR976625	VREC0232	Wastewater	VREW0012	6160	2014
ERR976626	VREC0233	Wastewater	VREW0013	133	2014
ERR976627	VREC0234	Wastewater	VREW0013	404	2014
ERR976628	VREC0235	Wastewater	VREW0013	2967	2014
ERR976629	VREC0236	Wastewater	VREW0013	421	2014
ERR976630	VREC0237	Wastewater	VREW0013	88	2014
ERR976631	VREC0238	Wastewater	VREW0013	744	2014
ERR976632	VREC0239	Wastewater	VREW0013	73	2014
ERR976602	VREC0122	Wastewater	VREW0007	88	2014
ERR976633	VREC0240	Wastewater	VREW0013	973	2014
ERR976634	VREC0241	Wastewater	VREW0013	321	2014
ERR976635	VREC0243	Wastewater	VREW0013	399	2014
ERR976636	VREC0245	Wastewater	VREW0014	355	2014
ERR976637	VREC0246	Wastewater	VREW0014	6462	2014
ERR976638	VREC0247	Wastewater	VREW0014	6161	2014
ERR976639	VREC0248	Wastewater	VREW0014	69	2014
ERR976640	VREC0249	Wastewater	VREW0014	155	2014
ERR976603	VREC0126	Wastewater	VREW0007	538	2014
ERR976643	VREC0260	Wastewater	VREW0015	399	2014
ERR976644	VREC0318	Wastewater	VREW0017	2186	2014
ERR976645	VREC0319	Wastewater	VREW0017	38	2014
ERR976646	VREC0320	Wastewater	VREW0017	635	2014
ERR976647	VREC0321	Wastewater	VREW0017	6162	2014
ERR976648	VREC0322	Wastewater	VREW0017	710	2014
ERR976649	VREC0474	Wastewater	VREW0020	6163	2015
ERR976650	VREC0337	Wastewater	VREW0018	10	2014
ERR976651	VREC0325	Wastewater	VREW0017	73	2014
ERR976653	VREC0327	Wastewater	VREW0017	744	2014
ERR976654	VREC0329	Wastewater	VREW0018	127	2014
ERR976655	VREC0331	Wastewater	VREW0018	349	2014
ERR976656	VREC0332	Wastewater	VREW0018	58	2014
ERR976658	VREC0344	Wastewater	VREW0019	6164	2014
ERR976659	VREC0342	Wastewater	VREW0019	635	2014
ERR976660	VREC0345	Wastewater	VREW0019	355	2014
ERR976661	VREC0350	Wastewater	VREW0019	3721	2014
ERR976662	VREC0352	Wastewater	VREW0019	607	2014
ERR976663	VREC0323	Wastewater	VREW0017	58	2014
ERR976664	VREC0340	Wastewater	VREW0018	452	2014
ERR976665	VREC0462	Wastewater	VREW0020	141	2015
ERR976667	VREC0456	Wastewater	VREW0020	216	2015
ERR976668	VREC0463	Wastewater	VREW0020	349	2015
ERR976669	VREC0464	Wastewater	VREW0020	38	2015
ERR976670	VREC0466	Wastewater	VREW0020	2076	2015
ERR976672	VREC0351	Wastewater	VREW0019	1001	2014
ERR976673	VREC0468	Wastewater	VREW0020	95	2015
ERR976674	VREC0346	Wastewater	VREW0019	3202	2014
ERR976678	VREC0335	Wastewater	VREW0018	155	2014
ERR976683	VREC0470	Wastewater	VREW0020	399	2015
ERR987478	VREC0251	Wastewater	VREW0014	847	2014
ERR987487	VREC0274	Wastewater	VREW0016	681	2014
ERR987488	VREC0275	Wastewater	VREW0016	1677	2014
ERR987489	VREC0263	Wastewater	VREW0015	345	2014
ERR987490	VREC0264	Wastewater	VREW0015	155	2014
ERR987491	VREC0266	Wastewater	VREW0016	38	2014
ERR987492	VREC0268	Wastewater	VREW0016	131	2014
ERR987493	VREC0269	Wastewater	VREW0016	2914	2014
ERR987494	VREC0270	Wastewater	VREW0016	2678	2014
ERR987495	VREC0271	Wastewater	VREW0016	720	2014
ERR987496	VREC0273	Wastewater	VREW0016	5308	2014
ERR987479	VREC0252	Wastewater	VREW0014	216	2014
ERR987497	VREC0276	Wastewater	VREW0016	73	2014
ERR987498	VREC0277	Wastewater	VREW0016	58	2014
ERR987480	VREC0253	Wastewater	VREW0014	607	2014
ERR987481	VREC0255	Wastewater	VREW0015	1444	2014
ERR987482	VREC0256	Wastewater	VREW0015	2521	2014
ERR987483	VREC0257	Wastewater	VREW0015	73	2014
ERR987484	VREC0259	Wastewater	VREW0015	1125	2014
ERR987485	VREC0261	Wastewater	VREW0015	131	2014
ERR987486	VREC0262	Wastewater	VREW0015	963	2014
ERR998751	VRES0067	Wastewater	VREW0003	10	2014
ERR998760	VRES0242	Wastewater	VREW0011	38	2014
ERR998761	VRES0137	Wastewater	VREW0005	10	2014
ERR998762	VRES0115	Wastewater	VREW0005	10	2014
ERR998763	VRES0238	Wastewater	VREW0011	10	2014
ERR998764	VRES0119	Wastewater	VREW0005	131	2014
ERR998765	VRES0120	Wastewater	VREW0005	131	2014
ERR998766	VRES0140	Wastewater	VREW0006	10	2014
ERR998767	VRES0144	Wastewater	VREW0006	131	2014
ERR998768	VRES0240	Wastewater	VREW0011	131	2014
ERR998769	VRES0147	Wastewater	VREW0006	69	2014
ERR998752	VRES0095	Wastewater	VREW0004	43	2014
ERR998770	VRES0148	Wastewater	VREW0006	131	2014
ERR998771	VRES0149	Wastewater	VREW0006	88	2014
ERR998772	VRES0121	Wastewater	VREW0006	2141	2014
ERR998773	VRES0241	Wastewater	VREW0011	10	2014
ERR998774	VRES0124	Wastewater	VREW0006	410	2014
ERR998775	VRES0125	Wastewater	VREW0006	38	2014
ERR998776	VRES0151	Wastewater	VREW0007	88	2014
ERR998777	VRES0153	Wastewater	VREW0007	131	2014
ERR998778	VRES0154	Wastewater	VREW0007	6144	2014
ERR998779	VRES0155	Wastewater	VREW0007	131	2014
ERR998753	VRES0099	Wastewater	VREW0004	38	2014
ERR998780	VRES0156	Wastewater	VREW0007	602	2014
ERR998781	VRES0163	Wastewater	VREW0007	48	2014
ERR998782	VRES0164	Wastewater	VREW0007	131	2014
ERR998783	VRES0166	Wastewater	VREW0007	131	2014
ERR998784	VRES0168	Wastewater	VREW0007	10	2014
ERR998785	VRES0171	Wastewater	VREW0007	69	2014
ERR998786	VRES0188	Wastewater	VREW0008	1300	2014
ERR998787	VRES0239	Wastewater	VREW0011	10	2014
ERR998788	VRES0190	Wastewater	VREW0008	227	2014
ERR998789	VRES0191	Wastewater	VREW0008	69	2014
ERR998754	VRES0101	Wastewater	VREW0004	6143	2014
ERR998790	VRES0200	Wastewater	VREW0008	345	2014
ERR998791	VRES0202	Wastewater	VREW0008	131	2014
ERR998792	VRES0204	Wastewater	VREW0008	131	2014
ERR998793	VRES0206	Wastewater	VREW0008	131	2014
ERR998794	VRES0207	Wastewater	VREW0008	131	2014
ERR998795	VRES0210	Wastewater	VREW0009	131	2014
ERR998796	VRES0211	Wastewater	VREW0009	2689	2014
ERR998797	VRES0212	Wastewater	VREW0009	616	2014
ERR998798	VRES0213	Wastewater	VREW0009	38	2014
ERR998799	VRES0218	Wastewater	VREW0009	6145	2014
ERR998755	VRES0104	Wastewater	VREW0004	191	2014
ERR998800	VRES0232	Wastewater	VREW0010	1664	2014
ERR998801	VRES0219	Wastewater	VREW0009	130	2014
ERR998802	VRES0224	Wastewater	VREW0010	131	2014
ERR998803	VRES0225	Wastewater	VREW0010	10	2014
ERR998804	VRES0235	Wastewater	VREW0010	131	2014
ERR998805	VRES0231	Wastewater	VREW0010	131	2014
ERR998806	VRES0221	Wastewater	VREW0009	6146	2014
ERR998807	VRES0233	Wastewater	VREW0010	1664	2014
ERR998808	VRES0226	Wastewater	VREW0010	131	2014
ERR998809	VRES0228	Wastewater	VREW0010	131	2014
ERR998756	VRES0132	Wastewater	VREW0005	131	2014
ERR998810	VRES0230	Wastewater	VREW0010	131	2014
ERR998811	VRES0189	Wastewater	VREW0008	31	2014
ERR998812	VRES0090	Wastewater	VREW0004	10	2014
ERR998813	VRES0229	Wastewater	VREW0010	131	2014
ERR998814	VRES0220	Wastewater	VREW0009	744	2014
ERR998815	VRES0116	Wastewater	VREW0005	10	2014
ERR998816	VRES0123	Wastewater	VREW0006	295	2014
ERR998817	VRES0129	Wastewater	VREW0006	38	2014
ERR998818	VRES0111	Wastewater	VREW0005	10	2014
ERR998819	VRES0222	Wastewater	VREW0009	38	2014
ERR998757	VRES0133	Wastewater	VREW0005	10	2014
ERR998820	VRES0247	Wastewater	VREW0011	1193	2014
ERR998821	VRES0248	Wastewater	VREW0011	394	2014
ERR998822	VRES0252	Wastewater	VREW0012	1722	2014
ERR998823	VRES0254	Wastewater	VREW0012	1664	2014
ERR998824	VRES0256	Wastewater	VREW0012	617	2014
ERR998825	VRES0263	Wastewater	VREW0012	131	2014
ERR998826	VRES0264	Wastewater	VREW0012	131	2014
ERR998827	VRES0265	Wastewater	VREW0012	38	2014
ERR998828	VRES0267	Wastewater	VREW0012	131	2014
ERR998829	VRES0274	Wastewater	VREW0013	46	2014
ERR998758	VRES0135	Wastewater	VREW0005	131	2014
ERR998830	VRES0275	Wastewater	VREW0013	46	2014
ERR998831	VRES0276	Wastewater	VREW0013	2726	2014
ERR998832	VRES0278	Wastewater	VREW0013	46	2014
ERR998833	VRES0279	Wastewater	VREW0013	46	2014
ERR998834	VRES0281	Wastewater	VREW0013	131	2014
ERR998835	VRES0282	Wastewater	VREW0013	38	2014
ERR998836	VRES0283	Wastewater	VREW0013	5342	2014
ERR998837	VRES0292	Wastewater	VREW0014	501	2014
ERR998838	VRES0293	Wastewater	VREW0014	130	2014
ERR998759	VRES0136	Wastewater	VREW0005	131	2014
ERR985136	VRES0294	Wastewater	VREW0014	1193	2014
ERR985145	VRES0297	Wastewater	VREW0014	131	2014
ERR985146	VRES0315	Wastewater	VREW0015	10	2014
ERR985147	VRES0320	Wastewater	VREW0015	131	2014
ERR985148	VRES0321	Wastewater	VREW0015	1380	2014
ERR985149	VRES0323	Wastewater	VREW0015	636	2014
ERR985150	VRES0324	Wastewater	VREW0015	224	2014
ERR985151	VRES0325	Wastewater	VREW0015	1312	2014
ERR985152	VRES0326	Wastewater	VREW0016	73	2014
ERR985153	VRES0328	Wastewater	VREW0016	4038	2014
ERR985154	VRES0330	Wastewater	VREW0016	131	2014
ERR985137	VRES0296	Wastewater	VREW0014	501	2014
ERR985155	VRES0331	Wastewater	VREW0016	162	2014
ERR985156	VRES0334	Wastewater	VREW0016	131	2014
ERR985157	VRES0336	Wastewater	VREW0016	315	2014
ERR985158	VRES0339	Wastewater	VREW0016	315	2014
ERR985159	VRES0342	Wastewater	VREW0016	4213	2014
ERR985138	VRES0313	Wastewater	VREW0015	131	2014
ERR985171	VRES0337	Wastewater	VREW0016	131	2014
ERR985172	VRES0359	Wastewater	VREW0017	131	2014
ERR985173	VRES0360	Wastewater	VREW0017	617	2014
ERR985174	VRES0361	Wastewater	VREW0017	10	2014
ERR985139	VRES0314	Wastewater	VREW0015	46	2014
ERR985175	VRES0362	Wastewater	VREW0017	48	2014
ERR985176	VRES0364	Wastewater	VREW0017	38	2014
ERR985177	VRES0467	Wastewater	VREW0020	1706	2015
ERR985178	VRES0366	Wastewater	VREW0017	349	2014
ERR985179	VRES0367	Wastewater	VREW0017	421	2014
ERR985180	VRES0383	Wastewater	VREW0017	2959	2014
ERR985181	VRES0384	Wastewater	VREW0018	155	2014
ERR985182	VRES0386	Wastewater	VREW0018	69	2014
ERR985183	VRES0390	Wastewater	VREW0018	131	2014
ERR985184	VRES0393	Wastewater	VREW0018	450	2014
ERR985140	VRES0312	Wastewater	VREW0015	10	2014
ERR985185	VRES0401	Wastewater	VREW0019	131	2014
ERR985186	VRES0253	Wastewater	VREW0012	131	2014
ERR985187	VRES0192	Wastewater	VREW0008	162	2014
ERR985188	VRES0039	Wastewater	VREW0002	131	2014
ERR985189	VRES0041	Wastewater	VREW0002	131	2014
ERR985190	VRES0062	Wastewater	VREW0003	443	2014
ERR985141	VRES0304	Wastewater	VREW0014	131	2014
ERR985195	VRES0262	Wastewater	VREW0012	405	2014
ERR985199	VRES0368	Wastewater	VREW0017	10	2014
ERR985200	VRES0385	Wastewater	VREW0018	206	2014
ERR985204	VRES0395	Wastewater	VREW0018	2851	2014
ERR985142	VRES0303	Wastewater	VREW0014	131	2014
ERR985205	VRES0396	Wastewater	VREW0019	155	2014
ERR985211	VRES0410	Wastewater	VREW0019	131	2014
ERR985212	VRES0415	Wastewater	VREW0018	648	2014
ERR985143	VRES0302	Wastewater	VREW0014	156	2014
ERR985222	VRES0485	Wastewater	VREW0020	1706	2015
ERR985223	VRES0486	Wastewater	VREW0020	405	2015
ERR985144	VRES0301	Wastewater	VREW0014	131	2014
ERR1036081	VRES0008	Wastewater	VREW0001	636	2014
ERR1036082	VRES0011	Wastewater	VREW0001	10	2014
ERR1036083	VRES0015	Wastewater	VREW0001	38	2014
ERR1036084	VRES0027	Wastewater	VREW0001	10	2014
ERR1036085	VRES0029	Wastewater	VREW0001	131	2014
ERR1036086	VRES0003	Wastewater	VREW0001	410	2014
ERR1036087	VRES0004	Wastewater	VREW0001	38	2014
ERR1036088	VRES0006	Wastewater	VREW0001	372	2014
ERR1036089	VRES0021	Wastewater	VREW0001	44	2014
ERR1036090	VRES0022	Wastewater	VREW0001	6147	2014
ERR1036091	VRES0033	Wastewater	VREW0002	131	2014
ERR1036092	VRES0040	Wastewater	VREW0002	131	2014
ERR1036093	VRES0042	Wastewater	VREW0002	155	2014
ERR1036094	VRES0046	Wastewater	VREW0002	617	2014
ERR1036095	VRES0048	Wastewater	VREW0002	443	2014
ERR1036096	VRES0049	Wastewater	VREW0002	617	2014
ERR1036097	VRES0050	Wastewater	VREW0002	607	2014
ERR1036098	VRES0051	Wastewater	VREW0002	155	2014
ERR1036099	VRES0057	Wastewater	VREW0003	155	2014
ERR1036100	VRES0058	Wastewater	VREW0003	38	2014
ERR1036101	VRES0059	Wastewater	VREW0003	131	2014
ERR1036102	VRES0080	Wastewater	VREW0003	10	2014
ERR1036103	VRES0063	Wastewater	VREW0003	117	2014
ERR1036104	VRES0066	Wastewater	VREW0003	131	2014
ERR1036105	VRES0243	Wastewater	VREW0011	131	2014
ERR1036106	VRES0094	Wastewater	VREW0004	38	2014
ERR1036107	VRES0092	Wastewater	VREW0004	6148	2014
ERR1036108	VRES0087	Wastewater	VREW0004	450	2014
ERR1036109	VRES0085	Wastewater	VREW0004	182	2014
ERR1036110	VRES0084	Wastewater	VREW0004	34	2014
ERR1036111	VRES0071	Wastewater	VREW0003	131	2014
ERR1216270	VREC0324	Wastewater	VREW0017	401	2014
ERR1216279	VRES0217	Wastewater	VREW0009	648	2014
ERR1216280	VRES0251	Wastewater	VREW0012	131	2014
ERR1216282	VRES0327	Wastewater	VREW0016	131	2014
ERR1216283	VRES0363	Wastewater	VREW0017	372	2014
ERR1216284	VRES0387	Wastewater	VREW0018	38	2014
ERR1216285	VRES0391	Wastewater	VREW0018	2851	2014
ERR1216286	VRES0394	Wastewater	VREW0018	2851	2014
ERR1216287	VRES0400	Wastewater	VREW0019	443	2014
ERR1216288	VRES0405	Wastewater	VREW0019	131	2014
ERR1216271	VREC0326	Wastewater	VREW0017	1297	2014
ERR1216289	VRES0406	Wastewater	VREW0019	131	2014
ERR1216290	VRES0407	Wastewater	VREW0019	131	2014
ERR1216291	VRES0408	Wastewater	VREW0019	69	2014
ERR1216292	VRES0421	Wastewater	VREW0019	648	2014
ERR1216293	VRES0422	Wastewater	VREW0019	4553	2014
ERR1216294	VRES0463	Wastewater	VREW0020	1706	2015
ERR1216295	VRES0464	Wastewater	VREW0020	405	2015
ERR1216296	VRES0468	Wastewater	VREW0020	405	2015
ERR1216297	VRES0472	Wastewater	VREW0020	4038	2015
ERR1216298	VRES0483	Wastewater	VREW0020	1706	2015
ERR1216272	VREC0333	Wastewater	VREW0018	73	2014
ERR1216299	VRES0487	Wastewater	VREW0020	405	2015
ERR1216273	VREC0334	Wastewater	VREW0018	3519	2014
ERR1216274	VREC0336	Wastewater	VREW0018	165	2014
ERR1216275	VREC0341	Wastewater	VREW0019	1721	2014
ERR1216276	VREC0348	Wastewater	VREW0019	457	2014
ERR1216277	VREC0460	Wastewater	VREW0020	399	2015
ERR1216278	VREC0467	Wastewater	VREW0020	5826	2015
ERR1334283	VREC0338	Wastewater	VREW0018	405	2014
ERR1334284	VREC0347	Wastewater	VREW0019	6463	2014

## Sheet: Table S2
Table S2: Characteristics and bacterial counts for the wastewater treatment plants.								E. coli cfu/mL		ESBL-E. coli cfu/mL
Wastewater treatment plant	Date sampled	Highest treatment process	Relationship to acute NHS hospitals	Urban or rural	PE	Dry flow (L/s)	Maximum flow (L/s)	Untreated	Treated	Untreated	Treated
VREW0001	2014-06-24	Tertiary	Downstream	Urban	140867	432	1273	155000	667	2500	4
VREW0002	2014-07-17	Secondary	Downstream	Urban	91577	149	1044	189000	70	2570	0.9
VREW0003	2014-07-22	Secondary	Unrelated	Urban	16462	43	110	190000	30	700	0.5
VREW0004	2014-08-12	Secondary	Unrelated	Urban	30915	85	508	560000	5100	1300	28
VREW0005	2014-08-26	Secondary	Unrelated	Rural	5000	11	32	104000	4430	21700	17
VREW0006	2014-08-26	Secondary	Downstream	Urban	325000	770	2310	83500	227	653	2
VREW0007	2014-09-01	Secondary	Downstream	Urban	135000	300	1039	263000	5170	3433	48
VREW0008	2014-09-22	Tertiary	Unrelated	Rural	4000	8	34	89700	340	180	3
VREW0009	2014-09-22	Secondary	Downstream	Urban	170000	340	570	95000	8233	413	39
VREW0010	2014-09-25	UV light	Unrelated	Rural	3146	13	34	260000	0.04	1200	0
VREW0011	2014-09-25	UV light	Unrelated	Rural	4794	9	23	187000	11	3450	0.2
VREW0012	2014-10-10	Secondary	Downstream	Urban	78423	250	750	327000	220	2767	0.5
VREW0013	2014-10-24	Tertiary	Unrelated	Rural	1567	5	5	123000	92	1500	0.6
VREW0014	2014-10-24	UV light	Downstream	Urban	127000	339	884	150000	2	1730	0.1
VREW0015	2014-10-31	Secondary	Downstream	Urban	196620	405	1278	123000	213	2566	4
VREW0016	2014-11-13	Tertiary	Unrelated	Urban	16105	49	132	143000	73	1400	1
VREW0017	2014-12-10	Tertiary	Downstream	Urban	192450	505	1400	62000	3	1766	0.6
VREW0018	2014-12-12	Tertiary	Downstream	Urban	10261	173	173	150000	44	7200	1
VREW0019	2014-12-12	Tertiary	Unrelated	Urban	65000	197	462	85000	380	1066	8
VREW0020	2015-01-23	Secondary	Unrelated	Urban	25000	75	500	42333	333	2066	14
							Mean	169077	1281.9	3008	8.62

## Sheet: Table S3
Table S3. List of all antibiotic resistance genes and variants identified across the collection and their prevalence in wastewater, human blood, livestock and meat reservoirs.
Drug class	Resistance gene	Wastewater (n=388)	Human (n=437)	Farm (n=411)	Meat (n=20)	Total
Aminoglycoside	strB_1_M96392	104 (27%)	99 (23%)	140 (34%)	11 (55%)	354
Aminoglycoside	aadA1_1_X02340	37 (10%)	53 (12%)	215 (52%)	8 (40%)	313
Aminoglycoside	strA_4_AF321551	93 (24%)	96 (22%)	64 (16%)	3 (15%)	256
Aminoglycoside	aadA5_1_AF137361	63 (16%)	82 (19%)	20 (5%)	9 (45%)	174
Aminoglycoside	strA_1_M96392	11 (3%)	14 (3%)	60 (15%)	8 (40%)	93
Aminoglycoside	aadA1_2_JN815078	4 (1%)	17 (4%)	59 (14%)	7 (35%)	87
Aminoglycoside	aadA1_3_JQ414041	5 (1%)	5 (1%)	63 (15%)	0	73
Aminoglycoside	aadA1_5_JX185132	20 (5%)	18 (4%)	34 (8%)	0	72
Aminoglycoside	aac_6__Ib_cr_1_DQ303918	33 (9%)	28 (6%)	10 (2%)	0	71
Aminoglycoside	aadA2_2_JQ364967	13 (3%)	7 (2%)	47 (11%)	0	67
Aminoglycoside	aadA2_1_X68227	2 (0.5%)	3 (0.7%)	55 (13%)	0	60
Aminoglycoside	aac_3__IIa_1_X51534	39 (10%)	9 (2%)	10 (2%)	0	58
Aminoglycoside	aac_3__IVa_1_X01385	2 (0.5%)	0	48 (12%)	3 (15%)	53
Aminoglycoside	aph_4__Ia_1_V01499	2 (0.5%)	0	38 (9%)	3 (15%)	43
Aminoglycoside	aac_3__IId_1_EU022314	17 (4%)	21 (5%)	0	0	38
Aminoglycoside	aph_3___Ia_1_V00359	4 (1%)	12 (3%)	18 (4%)	1 (5%)	35
Aminoglycoside	aadA1_5_JQ480156	10 (3%)	12 (3%)	11 (3%)	0	33
Aminoglycoside	aph_3___Ic_1_X62115	2 (0.5%)	6 (1%)	13 (3%)	0	21
Aminoglycoside	aadA1_2_FJ591054	2 (0.5%)	0	18 (4%)	1 (5%)	21
Aminoglycoside	aadA13_1_AY713504	0	9 (2%)	11 (3%)	0	20
Aminoglycoside	aadA12_1_AY665771	0	0	14 (3%)	0	14
Aminoglycoside	aadE_1_KF421157	0	0	8 (2%)	0	8
Aminoglycoside	aph_3___III_1_M26832	0	0	7 (2%)	0	7
Aminoglycoside	aadA1_1_X02340	0	0	7 (2%)	0	7
Aminoglycoside	ant_6__Ia_1_AF330699	0	0	4 (1%)	0	4
Aminoglycoside	aph_3___IIa_1_X57709	0	0	4 (1%)	0	4
Aminoglycoside	aadA23_1_AJ809407	0	0	4 (1%)	0	4
Aminoglycoside	aac_3__VIa_1_M88012	0	0	3 (1%)	0	3
Aminoglycoside	aadB_1_JN119852	2 (0.5%)	1 (0.2%)	0	0	3
Aminoglycoside	aadA24_1_AM711129	0	1 (0.2%)	2 (0.5%)	0	3
Aminoglycoside	aacA4_1_KM278199	1 (0.3%)	0	1 (0.2%)	0	2
Aminoglycoside	aadA16_1_EU675686	1 (0.3%)	0	0	0	1
Aminoglycoside	strB_3_AF024602	1 (0.3%)	0	0	0	1
Aminoglycoside	aadA4_1_Z50802	0	1 (0.2%)	0	0	1
Aminoglycoside	aadA15_1_DQ393783	0	0	1 (0.2%)	0	1
Aminoglycoside	aadA17_1_FJ460181	0	0	1 (0.2%)	0	1
Aminoglycoside	aadA8b_1_AM040708	0	0	1 (0.2%)	0	1
Betalactamase	blaTEM_1B_1_JF910132	115 (30%)	144 (33%)	176 (43%)	4 (20%)	439
Betalactamase	blaCTX_M_15_23_DQ302097	122 (31%)	28 (6%)	32 (8%)	0	182
Betalactamase	blaCTX_M_1_6_DQ915955	12 (3%)	1 (0.2%)	82 (20%)	13 (65%)	108
Betalactamase	blaOXA_1_1_J02967	41 (11%)	33 (8%)	11 (3%)	0	85
Betalactamase	blaTEM_1C_5_FJ560503	7 (2%)	24 (6%)	2 (0.5%)	0	33
Betalactamase	blaTEM_1A_4_HM749966	4 (1%)	17 (4%)	8 (2%)	1 (5%)	30
Betalactamase	blaCTX_M_27_1_EU916273	20 (5%)	5 (1%)	0	0	25
Betalactamase	blaSHV_12_1_AF462395	8 (2%)	2 (0.5%)	11 (3%)	4 (20%)	25
Betalactamase	blaTEM_1D_83_AF188200	1 (0.3%)	7 (2%)	10 (2%)	1 (5%)	19
Betalactamase	blaCTX_M_14_1_AF252622	14 (4%)	1 (0.2%)	0	1 (5%)	16
Betalactamase	blaSHV_48_1_AY263404	0	12 (3%)	0	0	12
Betalactamase	blaSHV_2_2_AF282921	0	0	10 (2%)	0	10
Betalactamase	blaCTX_M_14b_1_DQ359215	6 (2%)	2 (0.5%)	0	0	8
Betalactamase	blaCTX_M_3_2_EF437434	5 (1%)	0	0	0	5
Betalactamase	blaCTX_M_55_2_GQ456159	5 (1%)	0	0	0	5
Betalactamase	blaTEM_199_1_JX050178	2 (0.5%)	2 (0.5%)	1 (0.2%)	0	5
Betalactamase	blaCARB_2_1_M69058	1 (0.3%)	3 (0.7%)	0	0	4
Betalactamase	blaOXA_10_2_EU886981	4 (1%)	0	0	0	4
Betalactamase	blaCMY_2_1_X91840	0	1 (0.2%)	1 (0.2%)	2 (10%)	4
Betalactamase	blaTEM_169_1_FJ873740	2 (0.5%)	1 (0.2%)	0	0	3
Betalactamase	blaOXA_335_1_KF203109	2 (0.5%)	0	0	0	2
Betalactamase	blaMOX_2_1_AJ276453	2 (0.5%)	0	0	0	2
Betalactamase	blaTEM_30_1_AJ437107	1 (0.3%)	1 (0.2%)	0	0	2
Betalactamase	blaTEM_57_1_FJ405211	0	1 (0.2%)	1 (0.2%)	0	2
Betalactamase	blaCMY_42_1_HM146927	1 (0.3%)	0	0	0	1
Betalactamase	blaCMY_60_1_HQ267531	1 (0.3%)	0	0	0	1
Betalactamase	blaCMY_62_1_JF460796	1 (0.3%)	0	0	0	1
Betalactamase	blaCTX_M_24_2_EF570050	1 (0.3%)	0	0	0	1
Betalactamase	blaCTX_M_65_2_GQ456158	1 (0.3%)	0	0	0	1
Betalactamase	blaCTX_M_9_1_AF174129	1 (0.3%)	0	0	0	1
Betalactamase	blaCTX_M_8_1_AF189721	0	0	0	1 (5%)	1
Betalactamase	blaTEM_176_1_GU550123	1 (0.3%)	0	0	0	1
Betalactamase	blaTEM_33_1_GU371926	1 (0.3%)	0	0	0	1
Betalactamase	blaTEM_34_1_KC292503	0	1 (0.2%)	0	0	1
Betalactamase	blaTEM_52C_2_EF141186	0	0	1 (0.2%)	0	1
Betalactamase	blaTEM_70_1_AF188199	0	1 (0.2%)	0	0	1
Betalactamase	blaTEM_79_1_AF190692	0	0	1 (0.2%)	0	1
Betalactamase	blaTEM_84_1_AF427130	0	1 (0.2%)	0	0	1
Fosfomycin	fosA7_1_LAPJ01000014	0	0	10 (2%)	3 (15%)	13
Fosfomycin	fosA3_1_AB522970	2 (0.5%)	0	0	0	2
Fosfomycin	fosA_3_ACWO01000079	0	1 (0.2%)	0	0	1
Macrolide	mph_A__1_D16251	68 (18%)	66 (15%)	0	0	134
Macrolide	lnu_F__1_EU118119	5 (1%)	0	25 (6%)	1 (5%)	31
Macrolide	mph_B__1_D85892	0	5 (1%)	23 (6%)	0	28
Macrolide	mef_B__1_FJ196385	0	0	23 (6%)	0	23
Macrolide	erm_B__1_JN899585	12 (3%)	3 (0.7%)	3 (0.7%)	0	18
Macrolide	lnu_A__1_M14039	0	0	10 (2%)	0	10
Macrolide	lnu_B__1_AJ238249	0	0	5 (1%)	0	5
Macrolide	erm_B__10_U86375	0	0	5 (1%)	0	5
Macrolide	msr_C__1_AY004350	0	0	4 (1%)	0	4
Macrolide	erm_B__7_AF368302	0	0	3 (0.7%)	0	3
Macrolide	erm_B__6_AF242872	0	0	1 (0.2%)	0	1
Macrolide	ere_B__2_X03988	0	1 (0.2%)	0	0	1
Phenicol	cmlA1_1_M64556	9 (2%)	5 (1%)	79 (19%)	0	93
Phenicol	catB4_1_EU935739	34 (9%)	22 (5%)	10 (2%)	0	66
Phenicol	catA1_1_V00622	18 (5%)	25 (6%)	14 (3%)	2 (10%)	59
Phenicol	floR_2_AF118107	12 (3%)	0	11 (3%)	2 (10%)	25
Phenicol	catB3_1_AJ009818	2 (0.5%)	8 (2%)	1 (0.2%)	0	11
Phenicol	cmlA1_2_AB212941	1 (0.3%)	0	0	0	1
Quinolone	QnrS1_1_AB187515	36 (9%)	0	28 (7%)	2 (10%)	66
Quinolone	QnrB1_1_EF682133	0	0	10 (2%)	0	10
Quinolone	QnrB66_1_KC580655	0	0	10 (2%)	0	10
Quinolone	oqxB	1 (0.3%)	0	0	0	1
Quinolone	qepA_1_AB263754	1 (0.3%)	0	0	0	1
Quinolone	QnrB7_1_EU043311	0	1 (0.2%)	0	0	1
Quinolone	QnrA1_1_AY070235	1 (0.3%)	0	0	0	1
Quinolone	oqxA_1_EU370913	1 (0.3%)	0	0	0	1
Rifampicin	ARR_2_1_HQ141279	9 (2%)	0	0	0	9
Rifampicin	ARR_3_1_JF806499	0	1 (0.2%)	0	0	1
Sulphonamide	sul2_2_GQ421466	95 (25%)	57 (13%)	90 (22%)	14 (70%)	256
Sulphonamide	sul1_1_AY224185	55 (14%)	66 (15%)	46 (11%)	5 (25%)	172
Sulphonamide	sul1_2_CP002151	33 (9%)	56 (13%)	49 (12%)	4 (20%)	142
Sulphonamide	sul2_3_HQ840942	21 (5%)	53 (12%)	17 (4%)	2 (10%)	93
Sulphonamide	sul3_2_AJ459418	14 (4%)	5 (1%)	71 (17%)	0	90
Sulphonamide	sul2_6_FN995456	1 (0.3%)	2 (0.5%)	2 (0.5%)	0	5
Sulphonamide	sul2_10_AM183225	1 (0.3%)	0	0	0	1
Tetracycline	tet_A__4_AJ517790	96 (25%)	68 (16%)	191 (47%)	10 (50%)	365
Tetracycline	tet_B__4_AF326777	48 (12%)	67 (15%)	95 (23%)	9 (45%)	219
Tetracycline	tet_M__8_X04388	0	0	31 (8%)	0	31
Tetracycline	tet_B__3_AP000342	1 (0.3%)	2 (0.5%)	10 (2%)	0	13
Tetracycline	tet_M__5_U58985	0	0	8 (2%)	1 (5%)	9
Tetracycline	tet_D__1_AF467077	2 (0.5%)	6 (1.4%)	0	0	8
Tetracycline	tet_A__3_AY196695	0	2 (0.5%)	0	0	2
Tetracycline	tet_C__5_NC_003213	0	0	1 (0.2%)	0	1
Tetracycline	tet_M__4_X75073	0	0	1 (0.2%)	0	1
Trimethoprim	dfrA17_1_FJ460238	62 (16%)	82 (19%)	21 (5%)	10 (50%)	175
Trimethoprim	dfrA12_1_AB571791	13 (3%)	7 (2%)	77 (19%)	0	97
Trimethoprim	dfrA14_1_DQ388123	34 (9%)	13 (3%)	47 (11%)	0	94
Trimethoprim	dfrA1_1_X00926	15 (4%)	14 (3%)	23 (6%)	6 (30%)	58
Trimethoprim	dfrA1_30_JQ690541	8 (2%)	15 (3%)	29 (7%)	0	52
Trimethoprim	dfrA5_1_X12868	12 (3%)	14 (3%)	4 (1%)	1 (5%)	31
Trimethoprim	dfrA7_1_JF806498	6 (2%)	4 (1%)	2 (0.5%)	0	12
Trimethoprim	dfrA8_1_U10186	6 (2%)	3 (0.7%)	3 (0.7%)	0	12
Trimethoprim	dfrG_1_AB205645	0	0	7 (2%)	0	7
Trimethoprim	dfrA16_1_DQ316603	1 (0.3%)	0	0	0	1
Trimethoprim	dfrA18_1_AJ310778	0	1 (0.2%)	0	0	1
Trimethoprim	dfrA21_1_AM932669	0	1 (0.2%)	0	0	1
Trimethoprim	dfrA14_1_Z50805	0	0	1 (0.2%)	0	1
Trimethoprim	dfrA15_1_HM449019	1 (0.3%)	0	0	0	1
Trimethoprim	dfrA27_1_FJ459817	1 (0.3%)	0	0	0	1
Trimethoprim	dfrB1_2_U36276	0	1 (0.2%)	0	0	1

## Sheet: Table S4
Table S4. Details of shared mobile genetic element clusters identified for blaCTX-M-1, blaCTX-M-15, blaCTX-M-14, blaCTX-M-14b and blaCTX-M-27 in wastewater, human blood, livestock and meat reservoirs.
Accession	ST	Location	Source	Resistance gene reference sequence	Cluster
ERR1204105	5952	VREF0011	Livestock	blaCTX_M_1_6_DQ915955	Cluster 1
ERR1204177	602	VREF0020	Livestock	blaCTX_M_1_6_DQ915955	Cluster 1
ERR1204180	602	VREF0020	Livestock	blaCTX_M_1_6_DQ915955	Cluster 1
ERR1204182	602	VREF0020	Livestock	blaCTX_M_1_6_DQ915955	Cluster 1
ERR1204183	602	VREF0020	Livestock	blaCTX_M_1_6_DQ915955	Cluster 1
ERR1204190	602	VREF0021	Livestock	blaCTX_M_1_6_DQ915955	Cluster 1
ERR1204193	602	VREF0021	Livestock	blaCTX_M_1_6_DQ915955	Cluster 1
ERR1156338	602	VREM0002	Meat	blaCTX_M_1_6_DQ915955	Cluster 1
ERR1156339	1640	VREM0002	Meat	blaCTX_M_1_6_DQ915955	Cluster 1
ERR1156341	602	VREM0002	Meat	blaCTX_M_1_6_DQ915955	Cluster 1
ERR1156345	602	VREM0002	Meat	blaCTX_M_1_6_DQ915955	Cluster 1
ERR1156353	602	VREM0002	Meat	blaCTX_M_1_6_DQ915955	Cluster 1
ERR998831	2726	VREW0014	Wastewater	blaCTX_M_1_6_DQ915955	Cluster 1
ERR1204072	641	VREF0002	Livestock	blaCTX_M_1_6_DQ915955	Cluster 2
ERR1204073	641	VREF0002	Livestock	blaCTX_M_1_6_DQ915955	Cluster 2
ERR1036091	131	VREW0002	Wastewater	blaCTX_M_1_6_DQ915955	Cluster 2
ERR1036092	131	VREW0002	Wastewater	blaCTX_M_1_6_DQ915955	Cluster 2
ERR1036111	131	VREW0003	Wastewater	blaCTX_M_1_6_DQ915955	Cluster 2
ERR1156340	5956	VREM0002	Meat	blaCTX_M_1_6_DQ915955	Cluster 3
ERR998755	191	VREW0004	Wastewater	blaCTX_M_1_6_DQ915955	Cluster 3
ERR1204094	224	VREF0010	Livestock	blaCTX_M_1_6_DQ915955	Cluster 4
ERR1204095	224	VREF0010	Livestock	blaCTX_M_1_6_DQ915955	Cluster 4
ERR1204096	224	VREF0010	Livestock	blaCTX_M_1_6_DQ915955	Cluster 4
ERR1204097	224	VREF0010	Livestock	blaCTX_M_1_6_DQ915955	Cluster 4
ERR1204098	224	VREF0010	Livestock	blaCTX_M_1_6_DQ915955	Cluster 4
ERR1204099	224	VREF0010	Livestock	blaCTX_M_1_6_DQ915955	Cluster 4
ERR1204100	224	VREF0010	Livestock	blaCTX_M_1_6_DQ915955	Cluster 4
ERR1204101	224	VREF0010	Livestock	blaCTX_M_1_6_DQ915955	Cluster 4
ERR998814	744	VREW0010	Wastewater	blaCTX_M_1_6_DQ915955	Cluster 4
ERR985205	155	VREW0020	Wastewater	blaCTX_M_1_6_DQ915955	Cluster 4
ERR435302	4702	Addenbrooke's	Human	blaCTX_M_14_1_AF252622	Cluster 5
ERR998752	43	VREW0004	Wastewater	blaCTX_M_14_1_AF252622	Cluster 5
ERR998778	6144	VREW0007	Wastewater	blaCTX_M_14_1_AF252622	Cluster 5
ERR434883	38	Addenbrooke's	Human	blaCTX_M_14b_1_DQ359215	Cluster 6
ERR1036106	38	VREW0004	Wastewater	blaCTX_M_14b_1_DQ359215	Cluster 6
ERR1204102	454	VREF0010	Livestock	blaCTX_M_15_23_DQ302097	Cluster 7
ERR434282	131	Addenbrooke's	Human	blaCTX_M_15_23_DQ302097	Cluster 7
ERR434374	44	Addenbrooke's	Human	blaCTX_M_15_23_DQ302097	Cluster 7
ERR434473	131	Addenbrooke's	Human	blaCTX_M_15_23_DQ302097	Cluster 7
ERR434757	131	Addenbrooke's	Human	blaCTX_M_15_23_DQ302097	Cluster 7
ERR434764	131	Addenbrooke's	Human	blaCTX_M_15_23_DQ302097	Cluster 7
ERR434956	131	Addenbrooke's	Human	blaCTX_M_15_23_DQ302097	Cluster 7
ERR434960	131	Addenbrooke's	Human	blaCTX_M_15_23_DQ302097	Cluster 7
ERR434963	131	Addenbrooke's	Human	blaCTX_M_15_23_DQ302097	Cluster 7
ERR435058	131	Addenbrooke's	Human	blaCTX_M_15_23_DQ302097	Cluster 7
ERR435392	131	Addenbrooke's	Human	blaCTX_M_15_23_DQ302097	Cluster 7
ERR435494	131	Addenbrooke's	Human	blaCTX_M_15_23_DQ302097	Cluster 7
ERR439635	131	Addenbrooke's	Human	blaCTX_M_15_23_DQ302097	Cluster 7
ERR998761	10	VREW0005	Wastewater	blaCTX_M_15_23_DQ302097	Cluster 7
ERR998767	131	VREW0006	Wastewater	blaCTX_M_15_23_DQ302097	Cluster 7
ERR998768	131	VREW0012	Wastewater	blaCTX_M_15_23_DQ302097	Cluster 7
ERR998789	69	VREW0009	Wastewater	blaCTX_M_15_23_DQ302097	Cluster 7
ERR998791	131	VREW0009	Wastewater	blaCTX_M_15_23_DQ302097	Cluster 7
ERR998793	131	VREW0009	Wastewater	blaCTX_M_15_23_DQ302097	Cluster 7
ERR998756	131	VREW0005	Wastewater	blaCTX_M_15_23_DQ302097	Cluster 7
ERR998820	1193	VREW0012	Wastewater	blaCTX_M_15_23_DQ302097	Cluster 7
ERR998824	617	VREW0013	Wastewater	blaCTX_M_15_23_DQ302097	Cluster 7
ERR998825	131	VREW0013	Wastewater	blaCTX_M_15_23_DQ302097	Cluster 7
ERR985171	131	VREW0017	Wastewater	blaCTX_M_15_23_DQ302097	Cluster 7
ERR985173	617	VREW0018	Wastewater	blaCTX_M_15_23_DQ302097	Cluster 7
ERR985177	1706	VREW0021	Wastewater	blaCTX_M_15_23_DQ302097	Cluster 7
ERR985189	131	VREW0002	Wastewater	blaCTX_M_15_23_DQ302097	Cluster 7
ERR985141	131	VREW0015	Wastewater	blaCTX_M_15_23_DQ302097	Cluster 7
ERR985223	405	VREW0021	Wastewater	blaCTX_M_15_23_DQ302097	Cluster 7
ERR1036086	410	VREW0001	Wastewater	blaCTX_M_15_23_DQ302097	Cluster 7
ERR1036090	6147	VREW0001	Wastewater	blaCTX_M_15_23_DQ302097	Cluster 7
ERR1036105	131	VREW0012	Wastewater	blaCTX_M_15_23_DQ302097	Cluster 7
ERR1036108	450	VREW0004	Wastewater	blaCTX_M_15_23_DQ302097	Cluster 7
ERR1216282	131	VREW0017	Wastewater	blaCTX_M_15_23_DQ302097	Cluster 7
ERR1216288	131	VREW0020	Wastewater	blaCTX_M_15_23_DQ302097	Cluster 7
ERR1878428	131	Addenbrooke's	Human	blaCTX_M_15_23_DQ302097	Cluster 7
ERR1878429	648	Addenbrooke's	Human	blaCTX_M_15_23_DQ302097	Cluster 7
ERR1878431	2006	Addenbrooke's	Human	blaCTX_M_15_23_DQ302097	Cluster 7
ERR1204116	2325	VREF0016	Livestock	blaCTX_M_15_23_DQ302097	Cluster 8
ERR435107	131	Addenbrooke's	Human	blaCTX_M_15_23_DQ302097	Cluster 8
ERR985146	10	VREW0016	Wastewater	blaCTX_M_15_23_DQ302097	Cluster 8
ERR985222	1706	VREW0021	Wastewater	blaCTX_M_15_23_DQ302097	Cluster 8
ERR1036102	10	VREW0003	Wastewater	blaCTX_M_15_23_DQ302097	Cluster 8
ERR985150	224	VREW0016	Wastewater	blaCTX_M_15_23_DQ302097	Cluster 9
ERR1204216	2325	VREF0016	Livestock	blaCTX_M_15_23_DQ302097	Cluster 9
ERR998772	2141	VREW0006	Wastewater	blaCTX_M_15_23_DQ302097	Cluster 10
ERR985140	10	VREW0016	Wastewater	blaCTX_M_15_23_DQ302097	Cluster 10
ERR1204120	2325	VREF0016	Livestock	blaCTX_M_15_23_DQ302097	Cluster 10
ERR998796	2689	VREW0010	Wastewater	blaCTX_M_15_23_DQ302097	Cluster 11
ERR998819	38	VREW0010	Wastewater	blaCTX_M_15_23_DQ302097	Cluster 11
ERR985151	1312	VREW0016	Wastewater	blaCTX_M_15_23_DQ302097	Cluster 11
ERR985180	2959	VREW0018	Wastewater	blaCTX_M_15_23_DQ302097	Cluster 11
ERR985181	155	VREW0019	Wastewater	blaCTX_M_15_23_DQ302097	Cluster 11
ERR1204107	196	VREF0012	Livestock	blaCTX_M_15_23_DQ302097	Cluster 11
ERR1204109	196	VREF0012	Livestock	blaCTX_M_15_23_DQ302097	Cluster 11
ERR1204110	196	VREF0012	Livestock	blaCTX_M_15_23_DQ302097	Cluster 11
ERR1204111	196	VREF0012	Livestock	blaCTX_M_15_23_DQ302097	Cluster 11
ERR1204112	196	VREF0012	Livestock	blaCTX_M_15_23_DQ302097	Cluster 11
ERR1204113	196	VREF0012	Livestock	blaCTX_M_15_23_DQ302097	Cluster 11
ERR1204114	196	VREF0012	Livestock	blaCTX_M_15_23_DQ302097	Cluster 11
ERR1204115	196	VREF0012	Livestock	blaCTX_M_15_23_DQ302097	Cluster 11
ERR1204212	196	VREF0012	Livestock	blaCTX_M_15_23_DQ302097	Cluster 11
ERR1204213	196	VREF0012	Livestock	blaCTX_M_15_23_DQ302097	Cluster 11
ERR1204086	454	VREF0009	Livestock	blaCTX_M_15_23_DQ302097	Cluster 11
ERR1204087	454	VREF0009	Livestock	blaCTX_M_15_23_DQ302097	Cluster 11
ERR1204088	454	VREF0009	Livestock	blaCTX_M_15_23_DQ302097	Cluster 11
ERR1204089	454	VREF0009	Livestock	blaCTX_M_15_23_DQ302097	Cluster 11
ERR1204090	454	VREF0009	Livestock	blaCTX_M_15_23_DQ302097	Cluster 11
ERR1204091	454	VREF0009	Livestock	blaCTX_M_15_23_DQ302097	Cluster 11
ERR1204092	454	VREF0009	Livestock	blaCTX_M_15_23_DQ302097	Cluster 11
ERR1204093	454	VREF0009	Livestock	blaCTX_M_15_23_DQ302097	Cluster 11
ERR1204154	454	VREF0009	Livestock	blaCTX_M_15_23_DQ302097	Cluster 11
ERR434847	131	Addenbrooke's	Human	blaCTX_M_15_23_DQ302097	Cluster 12
ERR1216283	372	VREW0018	Wastewater	blaCTX_M_15_23_DQ302097	Cluster 12
ERR1204211	162	VREF0001	Livestock	blaCTX_M_15_23_DQ302097	Cluster 13
ERR1036088	372	VREW0001	Wastewater	blaCTX_M_15_23_DQ302097	Cluster 13
ERR1204223	162	VREF0001	Livestock	blaCTX_M_15_23_DQ302097	Cluster 13
ERR434472	131	Addenbrooke's	Human	blaCTX_M_27_1_EU916273	Cluster 14
ERR434877	131	Addenbrooke's	Human	blaCTX_M_27_1_EU916273	Cluster 14
ERR998764	131	VREW0005	Wastewater	blaCTX_M_27_1_EU916273	Cluster 14
ERR998765	131	VREW0005	Wastewater	blaCTX_M_27_1_EU916273	Cluster 14
ERR998758	131	VREW0005	Wastewater	blaCTX_M_27_1_EU916273	Cluster 14
ERR998759	131	VREW0005	Wastewater	blaCTX_M_27_1_EU916273	Cluster 14
ERR998770	131	VREW0006	Wastewater	blaCTX_M_27_1_EU916273	Cluster 14
ERR998779	131	VREW0007	Wastewater	blaCTX_M_27_1_EU916273	Cluster 14
ERR998782	131	VREW0007	Wastewater	blaCTX_M_27_1_EU916273	Cluster 14
ERR998783	131	VREW0007	Wastewater	blaCTX_M_27_1_EU916273	Cluster 14
ERR998795	131	VREW0010	Wastewater	blaCTX_M_27_1_EU916273	Cluster 14
ERR998802	131	VREW0011	Wastewater	blaCTX_M_27_1_EU916273	Cluster 14
ERR998804	131	VREW0011	Wastewater	blaCTX_M_27_1_EU916273	Cluster 14
ERR985186	131	VREW0013	Wastewater	blaCTX_M_27_1_EU916273	Cluster 14
ERR985142	131	VREW0015	Wastewater	blaCTX_M_27_1_EU916273	Cluster 14
ERR985138	131	VREW0016	Wastewater	blaCTX_M_27_1_EU916273	Cluster 14
ERR2138621	131	Addenbrooke's	Human	blaCTX_M_27_1_EU916273	Cluster 14
ERR434548	1722	Addenbrooke's	Human	blaCTX_M_27_1_EU916273	Cluster 15
ERR998777	131	VREW0007	Wastewater	blaCTX_M_27_1_EU916273	Cluster 15
ERR985156	131	VREW0017	Wastewater	blaCTX_M_27_1_EU916273	Cluster 15
ERR1216284	38	VREW0019	Wastewater	blaCTX_M_27_1_EU916273	Cluster 15
ERR434875	131	Addenbrooke's	Human	blaCTX_M_27_1_EU916273	Cluster 16
ERR998813	131	VREW0011	Wastewater	blaCTX_M_27_1_EU916273	Cluster 16
